# Supplementary material for: Virus and dsRNA-triggered transcriptional responses reveal key components of honey bee antiviral defense
Source: Sci Rep. 2017 Jul 25;7:6448. doi: 10.1038/s41598-017-06623-z (PMC5526946; doi:10.1038/s41598-017-06623-z)
Supplement: Supplementary file 2 — Supplementary Tables [file 41598_2017_6623_MOESM2_ESM.zip]

Archive with 3 entries (2 files):
- SupTables_v26_xls.xls
- __MACOSX/
- __MACOSX/._SupTables_v26_xls.xls
