# Supplementary material for: Virus and dsRNA-triggered transcriptional responses reveal key components of honey bee antiviral defense
Source: Sci Rep. 2017 Jul 25;7:6448. doi: 10.1038/s41598-017-06623-z (PMC5526946; doi:10.1038/s41598-017-06623-z)
Supplement: Supplementary file 2 — Supplementary Tables [file 41598_2017_6623_MOESM2_ESM.zip › SupTables_v26_xls.xls]

## Sheet: Table S1
Table S1. Primers used in this study
Pathogen Screening endpoint and qPCR primers
Genome	NCBI Acession No.; GI No.	Primer name	Sequence (5'-3')	Product Size (bp)	Reference
Acute bee paralysis virus (ABPV)	NC_002548.1	qABPV F5305 (5457)	GGATGAGAGAAGACCAATTG	169	Cavigli et al 2015
		qAPBV R5473	GGAATAAACATTAGTTCCTATGG
Black queen cell virus (BQCV)	NC_003784.1	qBQCVorf2F_6664	TCCTCAAATCTGGAGCGAAC	141	Cavigli et al 2015
		qBQCVorf2R_6805	GTATTCGCTGGCCGTAAAAC
Chronic bee paralysis virus (CBPV)	NC_010711.1	CBPV1	AGTTGTCATGGTTAACAGGATACGAG	455	Ribiere 2002
		CBPV2	TCTAATCTTAGCACGAAAGCCGAG
Deformed wing virus (DWV)	AY292384.1	DWV-F (DWV-F-1170)	CTTACTCTGCCGTCGCCCA	194	Cavigli et al 2015
		DWV-R (DWV-R-1364)	CCGTTAGGAACTCATTATCGCG
Israeli acute paralysis virus (IAPV)	NC_009025.1	IAPV_F_7762	GCAGCTATTTTTGGCTGGTC		Cavigli et al 2015
		IAPV_R_7876	CCAATGGTACGCTCATATCG
Kashmir bee virus (KBV)	NC_004807.1	KBV_F1_3603	CCGGACATTTGACTGGATTC	132	Cavigli et al 2015
		KBV_R1_3735	TCCTTGGATTCACCAAGAGC
Sacbrood virus (SBV)	AF092924.1	SBV_F2_5120	AATGTCACCCACGAGTGTTG	125	Cavigli et al 2015
		SBV_R2_5243	GCGATGCAACCATACAACTG
Lake Sinai viruses 1-4 (universal)		LSV1-4-F-2157	CGTGCGGACCTCATTTCTTCATGT	84	Daughenbaugh et al 2015
		LSV1-4-R-2239	CCTCCCACCGCGTGTGC
Nosema ceranae	DQ235446.1	NosCeranFW4186chen	CGGATAAAAGAGTCCGTTACC	250	Cavigli et al 2015
		NosCeranREV4435chen	TGAGCAGGGTTCTAGGGAT
Crithidia mellificae/Lotmaria	PRJNA61967	mCrFw1	TCCACTCTGCAAACGATGAC	153	Cavigli et al 2015
		mCrRev1	GGGCCGAATGGAAAAGATAC
Sindbis quantification and house keeping gene qPCR primers
Genome/Gene	NCBI Acession No.; GI No.	Primer name	Sequence (5'-3')	Product Size (bp)	Reference
Ribosomal Protein L8 (Apis m.)	XM_393671.3 GI:110760460	Rpl8Fw**	TGGATGTTCAACAGGGTTCATA	100	Evans et al. (2006) Insect Mol Bio
		Rpl8Rev**	CTGGTGGTGGACGTATTGATAA
Sindbis virus	NC_001547.1	SINV-FW	TAGACAGAACTGACGCGGACGT	110	Flenniken and Andino 2013
		SINV-REV	TCCATACTAACTCATCGTCGATCTC
Gene Expression qPCR primers
Genome/Gene	NCBI Acession No.; GI No.	Primer name	Sequence (5'-3')	Product Size (bp)	Reference
dicer	XM_016917734.1	Dicerlike-3-F	TGCAGAATGAATCAAAGAACCGA	144	Galbraith et al. 2015
		Dicerlike-3-R	TGAGCCAATACAAAGCTGGA
LOC725387/cyclin dependent serine/threonine kinase (used for qPCR validation)	XM_001121241.4	LOC725387_2_F	GGATGATGAATGAGGTGCTTCA	126	This work
		LOC725387_2_R	AGCAATACAGATCCATGGGA
LOC725387/cyclin dependent serine/threonine kinase (used for qPCR in RNAi KD bees)	XM_001121241.4	LOC725387_4_F	AGAGGTACAGATGCTTGTTTTGT	105	This work
		LOC725387_4_R	TGCTCAGAGTCAAAGCAGCA
hsp90	NM_001160064.1	Hsp90-4-F	GCTAATGCCGGAGAGGTTGA	164	This work
		Hsp90-4-R	TCCGTGAGAGATTCATAGCGA
abaecin	NM_001011617.1	abaecin_2_F	TCTCGACAGTTGCATAAAACG	154	This work
		abaecin_2_R	GACCAGGAAACGTTGGAAAC
IGFn3-10	XM_006569284.2	IGFn3-10-2-F	TCATCCCGATTCCGTTGGTC	203	This work
		IGFn3-10-2-R	TGTCGATACGAGTGTACGCG
hymenoptacin	NM_001011615.1	hymenoptacin_3_F	CTCTTCTGTGCCGTTGCATA	203	This work
		hymenoptacin_3_R	TAGGCGTCTCCTGTCATTCC
MFS-type transporter C6orf192 homolog	XM_396217.6	MFS (LOC412764)-2-F	CAAGCACTCGCATCCGAAAG	129	This work
		MFS (LOC412764)-2-F	ACCAAACCGCAGATCGTCAT
orb2-like	XM_006560840.2, XM_016912999.1	orb2-like-1-F	CTCGCTAATCGTCGACGTGA	155	This work
		orb2-like-1-R	CTTATCGCTTGCTCCGCAAC
formin-J-like	XM_016916483.1	formin-J-like-4-F	TCCATTGCCTTCAATATCAAATATGA	77	This work
		formin-J-like-4-R	GCTTTCTTTGTCTACTTCAGGAACT
jra	XM_003250988.3	Jra-3-F	TGTATCGCTAACTCCGTCGC	154	This work
		Jra-3-R	GAGAGTGCTCGGGTGGAAAA
titin-like	XM_016916852.1, XM_006571126.2, XM_006571128.2	titin-like-1-F	CATGCCGAAATCCGAAGCAG	114	This work
		titin-like-1-R	GAGGTGCAAACTTCTCCCCA
DNA N6-methyl adenine demethylase (LOC412878)	XM_006561197.2, XM_016915488.1	TET2-like-1-F	CCAGCCATCGATGACCAAGA	143	This work
		TET2-like-1-R	GACGTTGCACGACACGTAAC
ago2	XM_395048.6	AGO2_3_F&R	AAAAAGAGCTATTGCGCGCT	148	This work
		AGO2_3_F&R	GGTGCCCGCCTGTACATTAA
solute carrier organic anion transporter family member 3A1	XM_006561792.2	3A1-like-3-F	AAATAGTCGTGGCGCGGTAT	133	This work
		3A1-like-3-R	GTCGTGTTCCTTTCGGACCT
fam102b	XM_016911332.1, XM_016911335.1, XM_016911333.1, XM_016911334.1	fam102b-1-F	GTTCTTGCACCGCTGGAAAA	228	This work
		fam102b-1-R	ACCATAACTCGGAGCGTTGA
T7 promoter primers for dsRNA synthesis
Genome/Gene	NCBI Acession No.; GI No.	Primer name	Sequence (5'-3')- T7 promoter is in bold	Product Size (bp)	Reference
Sindbis virus	NC_001547.1	SINVnsp1-F	TAATACGACTCACTATAGGGAGATCTGCCGATCATAGCACAAG	991	Flenniken and Andino 2013
		SINVnsp2-R	TAATACGACTCACTATAGGGAGACCTTCTTAACGCAACGCTTC
Drosophila C virus	AF014388.1	DCV-F-4235	TAATACGACTCACTATAGGGAGACGACTCGTACTGGGGATTGT	1039	Flenniken and Andino 2013
		DCV-R-5226	TAATACCAGTCACTATAGGGAGATTGCAATACGTTCCCAATCA
Luciferase	M15077.1	T7Luc433-F	TAATACGACTCACTATAGGGAGAATCATCCAAAAAATTATTATCATGGA	375	Flenniken and Andino 2013
		T7Luc760-R	TAATACGACTCACTATAGGGAGAAGAGTGTAGTAAACATTCCTT
dicer	XM_016917734.1	Dicer-like_T7_1_F	TAATACGACTCACTATAGGGAGACCAACAGGAGCTGGAAAAACG	966	This work
		Dicer-like_T7_1_R	TAATACGACTCACTATAGGGAGATGTCCGCACTTGATCAGATGA
cyclin-dependant serine/threonine kinase	NA	LOC725387_T7_2_F	TAATACGACTCACTATAGGGAGAAATGGATGATGAATGAGGTGCT	880	This work
		LOC725387_T7_2_R	TAATACGACTCACTATAGGGAGATGATATTGAAGGAAGTAATGTAGACCA
Primers used for Sanger Sequencing of LOC725387	NCBI Acession No.; GI No.	Primer name	Sequence (5'-3')	Product Size (bp)	Reference
LOC725387/cyclin dependent serine/threonine kinase		LOC725387-F-0	GTGGTATATTTATGCGGGAATAC	892	This work
LOC725387/cyclin dependent serine/threonine kinase		LOC725387_2_R	AGCAATACAGATCCATGGGA
LOC725387/cyclin dependent serine/threonine kinase		LOC725387-F-5	AAATTCCAGCATCTGCCTGT	880	This work
LOC725387/cyclin dependent serine/threonine kinase		LOC725387-R-5	CCTGCAGATAAACCCAAACC
LOC725387/cyclin dependent serine/threonine kinase		LOC725387-F-6	TGGGTTTATCTGCAGGTTTTG	982	This work
LOC725387/cyclin dependent serine/threonine kinase		LOC725387-R-6	TCCCATCAATTTTGGAAACA
LOC725387/cyclin dependent serine/threonine kinase		LOC725387-F-7	TTGGATTTTCCAGATTGTTGC	914	This work
LOC725387/cyclin dependent serine/threonine kinase		LOC725387-R-7	GCTCAGAGTCAAAGCAGCAT
LOC725387/cyclin dependent serine/threonine kinase		LOC725387-F-6	TGGGTTTATCTGCAGGTTTTG	1896	This work
LOC725387/cyclin dependent serine/threonine kinase		LOC725387-R-7	GCTCAGAGTCAAAGCAGCAT
LOC725387/cyclin dependent serine/threonine kinase		LOC725387-13-F	TGAATTGCCATGTGAATGTTGTGA	1051	This work
LOC725387/cyclin dependent serine/threonine kinase		LOC725387_3_R	TGATGGAGGACATGGCCAAG
LOC725387/cyclin dependent serine/threonine kinase		LOC725387-11-F	TGGTCTACATTACTTCCTTCAATATCA	965	This work
LOC725387/cyclin dependent serine/threonine kinase		LOC725387-10-R	AATGCTGATGATGATCAAAAATTCG
LOC725387/cyclin dependent serine/threonine kinase		LOC725387_3_F	AGGCATTCCATCAGATGAACTGT	812	This work
LOC725387/cyclin dependent serine/threonine kinase		LOC725387-13-R	AGATCAAATGATTAACATGGTAATAC
LOC725387/cyclin dependent serine/threonine kinase		LOC725387-F-17	CCAAAAATATTTTTAGCCTTTTCTTTAGC	586	This work
LOC725387/cyclin dependent serine/threonine kinase		LOC725387-R-15	CACATCAACAATCAGATTGGCAATCTC
LOC725387/cyclin dependent serine/threonine kinase		LOC725387-F-19	GTCAGAGATTTGTTGAGATTTGTTAAGATTC	1024	This work
LOC725387/cyclin dependent serine/threonine kinase		LOC725387-R-17	GCGCAGTGTAATACATAACAAAGAAGATG
LOC725387/cyclin dependent serine/threonine kinase		LOC725387-F-18	CATCGAATTTTTGATCATCATCAGCATT	967	This work
LOC725387/cyclin dependent serine/threonine kinase		LOC725387-R-17	GCGCAGTGTAATACATAACAAAGAAGATG
LOC725387/cyclin dependent serine/threonine kinase		LOC725387-F-20	GGTTGAAGCTTTTTTACATATCCTTCATG	833	This work
LOC725387/cyclin dependent serine/threonine kinase		LOC725387-R-20	CTTATGATACACGCTATCCTGTTGGTGAG
LOC725387/cyclin dependent serine/threonine kinase		LOC725387-F-22	GTTCTTCATTATGATGTATTCTTGAACTTC	1033	This work
LOC725387/cyclin dependent serine/threonine kinase		LOC725387-13-R	AGATCAAATGATTAACATGGTAATAC

## Sheet: Table S2
Table S2. RNAseq sample read count and Amel 4.5 NCBI genome, Sindbis virus (SINV) genome, and common honey bee pathogen genomes (HoloBee Database*) alignment statistics, *https://data.nal.usda.gov/dataset/holobee-database-v20161_1726.
Sample	Treatment	Collection time point	Name of Fastq (sampleID_index_lane#_read#_001.fastq)	number of raw reads	% read alignment with Amel 4.5 NCBI genome using Tophat2	total # reads aligned with Amel 4.5 NCBI genome using Tophat2	number of reads aligned to SINV genome (NC_001547.1) using Tophat2	number of reads aligned to DWV genomes in HoloBee Database v2016.1	number of reads aligned to BQCV genomes in HoloBee Database v2016.1	number of reads aligned to SBV genomes in HoloBee Database v2016.1	number of reads aligned to Lotmaria passim genomes in HoloBee Database v2016.1	number of reads aligned to N. ceranae genomes in HoloBee Database v2016.1	number of reads aligned to LSV (all available strains) genomes in HoloBee Database v2016.1	number of reads aligned to IAPV genome in HoloBee Database v2016.1	number of reads aligned to KBV genome in HoloBee Database v2016.1	number of reads aligned to ABPV genome in HoloBee Database v2016.1	% of reads that aligned to honey bee pathogens
2a_A_6hr_RII	mock-infected control	6hr	2a_A_6hr_RII_ATCACG_L001_R1_001.fastq	14878991	0.775	2.30624e+07	0	371	56	3283	47	244	0	17	3	91	0.000138181
			2a_A_6hr_RII_ATCACG_L001_R2_001.fastq	14878991
2c_A_6hr_RII	mock-infected control	6hr	2c_A_6hr_RII_CGATGT_L001_R1_001.fastq	16889481	0.829	2.80028e+07	0	147	31	2467	40	498	0	11	4	47	9.60657e-05
			2c_A_6hr_RII_CGATGT_L001_R2_001.fastq	16889481
2e_A_6hr_RII	mock-infected control	6hr	2e_A_6hr_RII_TTAGGC_L001_R1_001.fastq	15472575	0.827	2.55916e+07	0	560	30	2211	39	444	0	15	0	30	0.000107577
			2e_A_6hr_RII_TTAGGC_L001_R2_001.fastq	15472575
3b_A_6hr_RII	virus	6hr	3b_A_6hr_RII_CAGATC_L001_R1_001.fastq	14338631	0.801	2.29705e+07	9	356	160	2456	58	192	0	8	0	19	0.000113295
			3b_A_6hr_RII_CAGATC_L001_R2_001.fastq	14338631
3f_A_6hr_RII	virus	6hr	3f_A_6hr_RII_GATCAG_L001_R1_001.fastq	14511626	0.583	1.69206e+07	0	661	35	2746	18	268	0	24	0	51	0.000131033
			3f_A_6hr_RII_GATCAG_L001_R2_001.fastq	14511626
3i_A_6hr_RII	virus	6hr	3i_A_6hr_RII_ACTTGA_L001_R1_001.fastq	14042194	0.771	2.16531e+07	2	854	441	2702	29	232	0	94	0	42	0.000156457
			3i_A_6hr_RII_ACTTGA_L001_R2_001.fastq	14042194
4a_A_6hr_RII	buffer and dsRNA	6hr	4a_A_6hr_RII_TGACCA_L001_R1_001.fastq	17555482	0.763	2.67897e+07	42	693	89	2029	52	323	0	11	4	15	9.15953e-05
			4a_A_6hr_RII_TGACCA_L001_R2_001.fastq	17555482
4b_A_6hr_RII	buffer and dsRNA	6hr	4b_A_6hr_RII_ACAGTG_L001_R1_001.fastq	15147803	0.833	2.52362e+07	27	364	29	2366	37	348	0	21	0	30	0.000105461
			4b_A_6hr_RII_ACAGTG_L001_R2_001.fastq	15147803
4e_A_6hr_RII	buffer and dsRNA	6hr	4e_A_6hr_RII_GCCAAT_L001_R1_001.fastq	20976401	0.85	3.56599e+07	1	567	12	2769	31	633	0	19	2	16	9.65132e-05
			4e_A_6hr_RII_GCCAAT_L001_R2_001.fastq	20976401
5b_A_6hr_RII	virus and sp-dsRNA	6hr	5b_A_6hr_RII_TAGCTT_L001_R1_001.fastq	12766300	0.601	1.53451e+07	45	696	100	3308	41	110	0	15	0	32	0.00016849
			5b_A_6hr_RII_TAGCTT_L001_R2_001.fastq	12766300
5d_A_6hr_RII	virus and sp-dsRNA	6hr	5d_A_6hr_RII_GGCTAC_L001_R1_001.fastq	13183155	0.719	1.89574e+07	5	705	13	2221	45	265	0	9	0	19	0.000124287
			5d_A_6hr_RII_GGCTAC_L001_R2_001.fastq	13183155
5e_A_6hr_RII	virus and sp-dsRNA	6hr	5e_A_6hr_RII_CTTGTA_L001_R1_001.fastq	12848144	0.511	1.31308e+07	8	699	291	3554	53	104	0	4	0	17	0.000183762
			5e_A_6hr_RII_CTTGTA_L001_R2_001.fastq	12848144
7d_A_6hr_RII	virus and ns-dsRNA	6hr	7d_A_6hr_RII_AGTCAA_L001_R1_001.fastq	15157492	0.796	2.41307e+07	0	1271	561	2574	49	205	0	3	0	40	0.000155138
			7d_A_6hr_RII_AGTCAA_L001_R2_001.fastq	15157492
7f_A_6hr_RII	virus and ns-dsRNA	6hr	7f_A_6hr_RII_GTCCGC_L001_R1_001.fastq	14072725	0.842	2.36985e+07	4	547	216	1331	44	351	0	16	0	36	9.0281e-05
			7f_A_6hr_RII_GTCCGC_L001_R2_001.fastq	14072725
7g_A_6hr_RII	virus and ns-dsRNA	6hr	7g_A_6hr_RII_ATGTCA_L001_R1_001.fastq	16820784	0.837	2.8158e+07	0	203	21	2476	44	442	0	16	3	19	9.58338e-05
			7g_A_6hr_RII_ATGTCA_L001_R2_001.fastq	16820784
2b_48hr	mock-infected control	48hr	2b_48hr_ATCACG_L005_R1_001.fastq	12938600	0.775	10027415	0	457	94	2440	19	179	0	6	0	2	0.000123545
			2b_48hr_ATCACG_L005_R2_001.fastq	12938600
2d_48hr	mock-infected control	48hr	2d_48hr_CGATGT_L005_R1_001.fastq	15690946	0.816	1.28038e+07	0	389	285	2876	25	389	0	6	0	5	0.000126665
			2d_48hr_CGATGT_L005_R2_001.fastq	15690946
2g_48hr	mock-infected control	48hr	2g_48hr_TTAGGC_L005_R1_001.fastq	13044385	0.912	1.18965e+07	0	643	135	3466	9	419	0	2	0	1	0.000179196
			2g_48hr_TTAGGC_L005_R2_001.fastq	13044385
3a_48hr	virus	48hr	3a_48hr_CAGATC_L005_R1_001.fastq	16898751	0.737	1.24544e+07	3852914	15951	234	1231	26	397	0	5	0	1	0.000527998
			3a_48hr_CAGATC_L005_R2_001.fastq	16898751
3f_48hr	virus	48hr	3f_48hr_ACTTGA_L005_R1_001.fastq	15714471	0.704	1.1063e+07	1980022	661	35	2746	18	268	0	24	0	51	0.000121003
			3f_48hr_ACTTGA_L005_R2_001.fastq	15714471
3h_48hr	virus	48hr	3h_48hr_GATCAG_L005_R1_001.fastq	13753074	0.703	9.66841e+06	3025676	1012	53	2365	13	279	0	3	0	1	0.000135461
			3h_48hr_GATCAG_L005_R2_001.fastq	13753074
4a_48hr	buffer and dsRNA	48hr	4a_48hr_TGACCA_L005_R1_001.fastq	14584554	0.904	1.31844e+07	0	642	75	2351	21	339	0	2	2	3	0.000117762
			4a_48hr_TGACCA_L005_R2_001.fastq	14584554
4b_48hr	buffer and dsRNA	48hr	4b_48hr_ACAGTG_L005_R1_001.fastq	14925830	0.915	1.36571e+07	0	520	28	2676	20	303	0	2	0	4	0.000119022
			4b_48hr_ACAGTG_L005_R2_001.fastq	14925830
4c_48hr	buffer and dsRNA	48hr	4c_48hr_GCCAAT_L005_R1_001.fastq	16438573	0.903	1.4844e+07	0	1320	3	2016	16	528	0	3	0	2	0.000118258
			4c_48hr_GCCAAT_L005_R2_001.fastq	16438573
5b_A_48hr_RIII	virus and sp-dsRNA	48hr	5b_A_48hr_RIII_GGCTAC_L005_R1_001.fastq	11310427	0.801	9.05965e+06	995316	696	100	3208	41	110	0	15	0	32	0.000185758
			5b_A_48hr_RIII_GGCTAC_L005_R2_001.fastq	11310427
5c_A_48hr_RIII	virus and sp-dsRNA	48hr	5c_A_48hr_RIII_CTTGTA_L005_R1_001.fastq	11809686	0.643	7.59363e+06	921154	310	310	1210	12	151	0	5	0	0	8.45916e-05
			5c_A_48hr_RIII_CTTGTA_L005_R2_001.fastq	11809686
5l_A_48hr_RII	virus and sp-dsRNA	48hr	5l_A_48hr_RII_TAGCTT_L005_R1_001.fastq	14842235	0.836	1.24081e+07	623372	537	173	2087	18	260	0	6	0	4	0.000103926
			5l_A_48hr_RII_TAGCTT_L005_R2_001.fastq	14842235
7g_A_48hr_RII	virus and ns-dsRNA	48hr	7g_A_48hr_RII_AGTCAA_L005_R1_001.fastq	12318577	0.829	1.02121e+07	763750	479	85	1484	23	161	0	5	0	1	9.08384e-05
			7g_A_48hr_RII_AGTCAA_L005_R2_001.fastq	12318577
7h_A_48hr_RII	virus and ns-dsRNA	48hr	7h_A_48hr_RII_AGTTCC_L005_R1_001.fastq	14005495	0.689	9.64979e+06	364142	31363	114	1915	11	166	0	5	0	3	0.00119871
			7h_A_48hr_RII_AGTTCC_L005_R2_001.fastq	14005495
7i_A_48hr_RII	virus and ns-dsRNA	48hr	7i_A_48hr_RII_ATGTCA_L005_R1_001.fastq	14355140	0.569	8.16807e+06	401942	1683	130	1632	11	119	0	2	0	1	0.000124624
			7i_A_48hr_RII_ATGTCA_L005_R2_001.fastq	14355140
2a_A_72hr	mock-infected control	72hr	2a_A_72hr_ATCACG_L008_R1_001.fastq	11261967	0.787	8.86317e+06	0	812	4201	2146	30	145	0	4	0	8	0.000326142
			2a_A_72hr_ATCACG_L008_R2_001.fastq	11261967
2b_A_72hr	mock-infected control	72hr	2b_A_72hr_CGATGT_L008_R1_001.fastq	11436922	0.555	6.34749e+06	0	196	754	2929	26	90	0	4	0	7	0.000175135
			2b_A_72hr_CGATGT_L008_R2_001.fastq	11436922
2d_A_72hr	mock-infected control	72hr	2d_A_72hr_TTAGGC_L008_R1_001.fastq	14043425	0.909	1.27655e+07	0	389	285	2876	24	389	0	9	9	5	0.000141917
			2d_A_72hr_TTAGGC_L008_R2_001.fastq	14043425
3d_A_72hr	virus	72hr	3d_A_72hr_GTCCGC_L008_R1_001.fastq	12274183	0.862	1.05803e+07	441870	739	0	3438	29	322	0	5	0	3	0.000184778
			3d_A_72hr_GTCCGC_L008_R2_001.fastq	12274183
3e_A_72hr	virus	72hr	3e_A_72hr_CCGTCC_L008_R1_001.fastq	11597732	0.838	9.7189e+06	36826	814	109	3728	49	224	0	2	1	3	0.000212542
			3e_A_72hr_CCGTCC_L008_R2_001.fastq	11597732
3h_A_72hr	virus	72hr	3h_A_72hr_ATGTCA_L008_R1_001.fastq	11205552	0.478	5.35625e+06	201698	1875	154	2876	19	138	0	4	0	3	0.000226183
			3h_A_72hr_ATGTCA_L008_R2_001.fastq	11205552
3i_A_72hr	virus	72hr	3i_A_72hr_AGTCAA_L008_R1_001.fastq	12373023	0.689	8.52501e+06	197968	564	15	2521	35	262	0	7	0	11	0.000138002
			3i_A_72hr_AGTCAA_L008_R2_001.fastq	12373023
3j_A_72hr	virus	72hr	3j_A_72hr_AGTTCC_L008_R1_001.fastq	12431559	0.859	1.06787e+07	348084	493	54	2234	66	282	0	11	0	11	0.000126734
			3j_A_72hr_AGTTCC_L008_R2_001.fastq	12431559
4f_A_72hr	buffer and dsRNA	72hr	4f_A_72hr_CTTGTA_L008_R1_001.fastq	11799185	0.868	1.02417e+07	0	1136	6	2506	30	339	0	11	0	9	0.000171071
			4f_A_72hr_CTTGTA_L008_R2_001.fastq	11799185
4h_A_72hr	buffer and dsRNA	72hr	4h_A_72hr_GGCTAC_L008_R1_001.fastq	12239141	0.535	6.54794e+06	0	3358	19	2979	30	171	0	3	0	4	0.000268156
			4h_A_72hr_GGCTAC_L008_R2_001.fastq	12239141
4i_A_72hr	buffer and dsRNA	72hr	4i_A_72hr_TAGCTT_L008_R1_001.fastq	11461495	0.897	1.0281e+07	0	564	231	3337	38	198	0	5	0	12	0.000191293
			4i_A_72hr_TAGCTT_L008_R2_001.fastq	11461495
5b_A_72hr	virus and sp-dsRNA	72hr	5b_A_72hr_TGACCA_L008_R1_001.fastq	12220783	0.886	1.08276e+07	488832	1165001	39	2758	24	264	0	7	0	7	0.0477915
			5b_A_72hr_TGACCA_L008_R2_001.fastq	12220783
5b_A_72hr_RII	virus and sp-dsRNA	72hr	5b_A_72hr_RII_ACAGTG_L008_R1_001.fastq	12220621	0.729	8.90883e+06	171088	455	91	2832	36	181	0	5	0	8	0.000147619
			5b_A_72hr_RII_ACAGTG_L008_R2_001.fastq	12220621
5c_A_72hr_RII	virus and sp-dsRNA	72hr	5c_A_72hr_RII_GCCAAT_L008_R1_001.fastq	11933837	0.838	1.00006e+07	179225	224	136	2848	38	127	0	7	0	13	0.000142159
			5c_A_72hr_RII_GCCAAT_L008_R2_001.fastq	11933837
7b_A_72hr	virus and ns-dsRNA	72hr	7b_A_72hr_CAGATC_L008_R1_001.fastq	12099332	0.703	8.50583e+06	145190	876	940	2971	27	142	13	8	2	13	0.000206292
			7b_A_72hr_CAGATC_L008_R2_001.fastq	12099332
7e_A_72hr	virus and ns-dsRNA	72hr	7e_A_72hr_ACTTGA_L008_R1_001.fastq	11754326	0.855	1.00499e+07	681750	6981	209	2668	44	223	0	2	1	5	0.000431033
			7e_A_72hr_ACTTGA_L008_R2_001.fastq	11754326
7i_A_72hr	virus and ns-dsRNA	72hr	7i_A_72hr_GATCAG_L008_R1_001.fastq	11107527	0.63	6.99774e+06	133290	7087	1530	2889	42	75	0	5	0	6	0.000523699
			7i_A_72hr_GATCAG_L008_R2_001.fastq	11107527

## Sheet: Table S3
Table S3. Endpoint PCR and qPCR Sindbis and Pathogen Screening results for samples that were sequenced (RNAseq)
Quantitative PCR results (qPCR) were calculated as the number of copies per 200 ng RNA and relative abundance was calculated based on standard curves for each pathogen.
Pathogens that did not test positive via end-point PCR were not quantified via qPCR
				Sindbis virus	Sindbis virus	Sindbis virus	Black queen cell virus		Deformed wing virus		Chronic bee paralysis virus	Sacbrood virus	Crithidia mellificae/ Lotmaria passim trypanosomatid	Nosema ceranae, microsporidia	Lake Sinai virus 1-4	Israeli acute paralysis virus	Kashmir bee virus	Acute bee paralysis virus
				SINV	SINV	SINV	BQCV	BQCVq	DWV	DWVq	CBPV	SBV	C.m. / L.p.	Nos.	LSV	IAPV	KBV	ABPV
treatment	treatment rep	collection time point	sample name	Pathogen Present	Pathogen Abundance	% Abundance realitve to virus control (ddCT)	Pathogen Present	Pathogen Abundance	Pathogen Present	Pathogen Abundance	Pathogen Present	Pathogen Present	Pathogen Present	Pathogen Present	Pathogen Present	Pathogen Present	Pathogen Present	Pathogen Present
buffer control	1	72 h.p.i.	2a_A_72hr	NO	0	0	YES	2196.96	NO	0	NO	NO	NO	NO	NO	NO	NO	NO
buffer control	2	72 h.p.i.	2b_A_72hr	NO	0	0	YES	407.249	NO	0	NO	NO	NO	NO	NO	NO	NO	NO
buffer control	3	72 h.p.i.	2d_A_72hr	NO	0	0	YES	1626.42	NO	0	NO	NO	NO	NO	NO	NO	NO	NO
buffer + dsRNA	1	72 h.p.i.	4f_A_72hr	NO	0	0	YES	403	YES	605	NO	NO	NO	NO	NO	NO	NO	NO
buffer + dsRNA	2	72 h.p.i.	4h_A_72hr	NO	0	0	YES	425	YES	275	NO	NO	NO	NO	NO	NO	NO	NO
buffer + dsRNA	3	72 h.p.i.	4i_A_72hr	NO	0	0	YES	611	YES	780	NO	NO	NO	NO	NO	NO	NO	NO
SINV	1	72 h.p.i.	3d_A_72hr	YES	836545	91.7268	NO	0	NO	0	NO	NO	NO	NO	NO	NO	NO	NO
SINV	2	72 h.p.i.	3e_A_72hr	YES	1.56544e+06	141.961	NO	0	NO	0	NO	NO	NO	NO	NO	NO	NO	NO
SINV	3	72 h.p.i.	3h_A_72hr	YES	1.84368e+06	118.393	YES	1780.15	YES	1292.45	NO	NO	NO	NO	NO	NO	NO	NO
SINV	4	72 h.p.i.	3i_A_72hr	YES	522628	101.98	NO	0	YES	849.369	NO	NO	NO	NO	NO	NO	NO	NO
SINV	5	72 h.p.i.	3j_A_72hr	YES	1.10521e+06	93.4238	NO	0	NO	0	NO	NO	NO	NO	NO	NO	NO	NO
SINV + virus-specific dsRNA	1	72 h.p.i.	5b_A_72hr	YES	142244	13.6053	YES	384.8	YES	1388.89	NO	NO	NO	NO	NO	NO	NO	NO
SINV + virus-specific dsRNA	2	72 h.p.i.	5b_A_72hr_RII	YES	244401	27.5066	NO	0	NO	0	NO	NO	NO	NO	NO	NO	NO	NO
SINV + virus-specific dsRNA	3	72 h.p.i.	5c_A_72hr_RII	YES	1.45099e+06	84.2928	YES	204.8	YES	16830.2	NO	NO	NO	NO	NO	NO	NO	NO
SINV + nonspecific dsRNA	1	72 h.p.i.	7b_A_72hr	YES	934377	64.9183	NO	0	YES	10825.7	NO	NO	NO	NO	NO	NO	NO	NO
SINV + nonspecific dsRNA	2	72 h.p.i.	7e_A_72hr	YES	420165	13.07	NO	0	NO	0	NO	NO	NO	NO	NO	NO	NO	NO
SINV + nonspecific dsRNA	3	72 h.p.i.	7i_A_72hr	YES	948361	42.6	NO	0	NO	0	NO	NO	NO	NO	NO	NO	NO	NO
buffer control	1	48 h.p.i.	2b_48hr	NO	0	0	YES	1500	YES	320	VERY FAINT	NO	NO	NO	NO	NO	NO	NO
buffer control	2	48 h.p.i.	2d_48hr	NO	0	0	YES	1930	YES	306	VERY FAINT	NO	NO	NO	NO	NO	NO	NO
buffer control	3	48 h.p.i.	2g_48hr	NO	0	0	YES	1900	YES	370	VERY FAINT	NO	NO	NO	NO	NO	NO	NO
buffer + dsRNA	1	48 h.p.i.	4a_48hr	NO	0	0	YES	1600	YES	350	VERY FAINT	NO	NO	NO	VERY FAINT	NO	NO	NO
buffer + dsRNA	2	48 h.p.i.	4b_48hr	NO	0	0	YES	2300	YES	480	VERY FAINT	NO	NO	NO	VERY FAINT	NO	NO	NO
buffer + dsRNA	3	48 h.p.i.	4c_48hr	NO	0	0	YES	2200	YES	500	VERY FAINT	NO	NO	NO	VERY FAINT	NO	NO	NO
SINV	1	48 h.p.i.	3a_48hr	YES	4.08058e+06	103.186	YES	1626	YES	465	VERY FAINT	NO	NO	NO	VERY FAINT	NO	NO	NO
SINV	2	48 h.p.i.	3f_48hr	YES	2.63085e+06	115.133	NO	0	YES	473	VERY FAINT	NO	NO	NO	VERY FAINT	NO	NO	NO
SINV	3	48 h.p.i.	3h_48hr	YES	3.04988e+06	95.5022	NO	0	YES	490	VERY FAINT	NO	NO	NO	VERY FAINT	NO	NO	NO
SINV + virus-specific dsRNA	1	48 h.p.i.	5b_A_48hr_RIII	YES	1.25382e+06	44.6839	YES	1190.15	YES	1941.9	NO	VERY FAINT	NO	NO	NO	NO	NO	NO
SINV + virus-specific dsRNA	2	48 h.p.i.	5c_A_48hr_RIII	YES	1.18966e+06	59.0568	YES	1049.16	YES	1571.65	NO	VERY FAINT	NO	NO	NO	NO	NO	NO
SINV + virus-specific dsRNA	3	48 h.p.i.	5l_A_48hr_RII	YES	578405	32.6467	YES	1069.81	YES	2164.85	NO	VERY FAINT	NO	NO	NO	NO	NO	NO
SINV + nonspecific dsRNA	1	48 h.p.i.	7g_A_48hr_RII	YES	1.4747e+06	63.2777	YES	1365.08	YES	1974.37	NO	VERY FAINT	NO	NO	NO	NO	NO	NO
SINV + nonspecific dsRNA	2	48 h.p.i.	7h_A_48hr_RII	YES	1.06953e+06	57.5874	YES	1947.96	YES	1986.89	NO	VERY FAINT	NO	NO	NO	NO	NO	NO
SINV + nonspecific dsRNA	3	48 h.p.i.	7i_A_48hr_RII	YES	1.23093e+06	51.6318	YES	1896.64	YES	1008.99	NO	VERY FAINT	NO	NO	NO	NO	NO	NO
buffer control	1	6 h.p.i	2a_A_6hr_RII	NO	0	0	NO	0	NO	0	NO	NO	NO	NO	NO	NO	NO	NO
buffer control	2	6 h.p.i	2c_A_6hr_RII	NO	0	0	NO	0	NO	0	NO	NO	NO	NO	NO	NO	NO	NO
buffer control	3	6 h.p.i	2e_A_6hr_RII	NO	0	0	NO	0	NO	0	NO	NO	NO	NO	NO	NO	NO	NO
buffer + dsRNA	1	6 h.p.i	4a_A_6hr_RII	NO	0	0	NO	0	NO	0	NO	NO	NO	NO	NO	NO	NO	NO
buffer + dsRNA	2	6 h.p.i	4b_A_6hr_RII	NO	0	0	NO	0	NO	0	NO	NO	NO	NO	NO	NO	NO	NO
buffer + dsRNA	3	6 h.p.i	4e_A_6hr_RII	NO	0	0	NO	0	NO	0	NO	NO	NO	NO	NO	NO	NO	NO
SINV	1	6 h.p.i	3b_A_6hr_RII	NO	0	0	NO	0	NO	0	NO	NO	NO	NO	NO	NO	NO	NO
SINV	2	6 h.p.i	3f_A_6hr_RII	NO	0	0	NO	0	NO	0	NO	NO	NO	NO	NO	NO	NO	NO
SINV	3	6 h.p.i	3i_A_6hr_RII	NO	0	0	NO	0	NO	0	NO	NO	NO	NO	NO	NO	NO	NO
SINV + virus-specific dsRNA	1	6 h.p.i	5b_A_6hr_RII	NO	0	0	NO	0	NO	0	NO	NO	NO	NO	NO	NO	NO	NO
SINV + virus-specific dsRNA	2	6 h.p.i	5d_A_6hr_RII	NO	0	0	NO	0	NO	0	NO	NO	NO	NO	NO	NO	NO	NO
SINV + virus-specific dsRNA	3	6 h.p.i	5e_A_6hr_RII	NO	0	0	YES	2752	NO	0	NO	NO	NO	NO	NO	NO	NO	NO
SINV + nonspecific dsRNA	1	6 h.p.i	7d_A_6hr_RII	NO	0	0	NO	0	NO	0	NO	NO	NO	NO	NO	NO	NO	NO
SINV + nonspecific dsRNA	2	6 h.p.i	7f_A_6hr_RII	NO	0	0	YES	1261	NO	0	NO	NO	NO	NO	NO	NO	NO	NO
SINV + nonspecific dsRNA	3	6 h.p.i	7g_A_6hr_RII	NO	0	0	NO	0	NO	0	NO	NO	NO	NO	NO	NO	NO	NO

## Sheet: Table S4
Table S4. Identification of honey bee genes induced in all virus-infected honey bees as compared to mock-injected controls. Asterisks * indicate genes that were not significantly differentially expressed (q-values < 0.05 after Benjanamini-Hochberg correction).
	gene description and ID of genes induced in virus-infected honey bees in all time points
hours post infection (hpi) and experimental condition	cyclin-dependent kinase	apid1	DNA methlyase	orb2-like	3A1-like	titin-like	obp16	zinc finger protein 431-like
	gene ID: 107994302	gene ID: 58585167	gene ID: 58585167	gene ID: 1032025089	gene ID: 1032029175	gene ID: 1031997510	gene ID: 94158708	gene ID: 1032018858
6 hpi log2FC dsRNA only	-0.04*	2.52597	0.63*	0.13*	0.811146	0.17*	-1.74861	-0.12*
6 hpi log2FC virus only	2.45554	2.35193	0.879361	0.941288	0.675005	0.849852	-1.40399	-1.89238
6 hpi log2FC virus and sp-dsRNA	1.04*	1.22579	1.6043	1.79768	1.67925	0.67*	-2.88867	-0.95*
6 hpi log2FC virus and ns-dsRNA	1.88*	2.70443	1.04224	1.18299	1.14531	0.70*	-1.96552	-1.28*
48 hpi log2FC dsRNA only	0.10*	0.95402	0.93*	0.36*	0.38*	0.69*	-1.62568	-1.22014
48 hpi log2FC virus only	3.56465	3.29819	1.57804	0.802802	1.19001	0.84366	-1.27451	-1.6256
48 hpi log2FC virus and sp-dsRNA	2.90532	3.80256	2.347	2.42543	1.81205	1.22785	-1.48555	-0.61*
48 hpi log2FC virus and ns-dsRNA	3.0655	2.85773	1.392	1.44771	0.991827	0.768279	-3.14617	-0.924572
72 hpi log2FC dsRNA only	1.65*	-0.673843	0.44*	0.54*	0.518108	1.2449	-1.46574	-2.00922
72 hpi log2FC virus only	3.73511	0.974755	1.3329	0.774117	0.771601	0.825624	-2.33289	-2.02975
72 hpi log2FC virus and sp-dsRNA	4.0092	1.45529	1.19636	0.54*	1.00254	0.47*	-3.08858	-0.04*
72 hpi log2FC virus and ns-dsRNA	1.9643	1.62338	1.83481	1.25966	1.28114	0.906972	-2.60705	-0.32*

## Sheet: Table S5
Table S5. Log2 fold changes of every honey bee gene in all treatments (dsRNA, virus+/-dsRNA) at all time points (6, 48, 72 hpi) as compared to mock-infected bees from the same time point. Reciprocal BLAST analysis was performed to identitfy Drosophila melanogaster orthologs and homologs of representative Apis mellifera protein sequences. Cells that are highlighted represent genes that exhibited d…
sort order	GFF ID	Symbol	NCBI Gene ID	NCBI Gene ID	Gene Description	virus 6 hpi log2FC	q-value after BH correction	virus + sp-dsRNA 6 hpi log2FC	q-value after BH correction	virus + ns-dsRNA 6 hpi log2FC	q-value after BH correction	dsRNA 6 hpi log2FC	q-value after BH correction	virus 48 hpi log2FC	q-value after BH correction	virus + sp-dsRNA 48 hpi log2FC	q-value after BH correction	virus + ns-dsRNA 48 hpi log2FC	q-value after BH correction	dsRNA 48 hpi log2FC	q-value after BH correction	virus 72 hpi log2FC	q-value after BH correction	virus + sp-dsRNA 72 hpi log2FC	q-value after BH correction	virus + ns-dsRNA 72 hpi log2FC	q-value after BH correction	dsRNA 72 hpi log2FC	q-value after BH correction	Type	BEEBASE	Location	Protein (longest)	RNA (for longest protein)	Protein Description	RNA (representative, longest)	RNA Description	Proteins	RNAs	FlyBase protein hit by representative longest apis mellifera	Blastp evalue	amel representative protein	Blastp evalue (amel to dmel)	Blastp is reciprocal best hit	FlyBase Gene	FLyBase FBgn unique Gene ID	FlyBase FBgn unique gene link	Flybase Name	Flybase Symbol
1	gene0	cort	726912	726912	cortex	N/A	N/A	N/A	N/A	N/A	N/A	N/A	N/A	N/A	N/A	N/A	N/A	N/A	N/A	N/A	N/A	N/A	N/A	N/A	N/A	N/A	N/A	N/A	N/A	protein_coding	GB42164	NC_007070.3:181-211962	XP_001122629.2	XM_001122629.3	PREDICTED: protein cortex isoform X1 [Apis mellifera]	XM_001122629.3	cortex, transcript variant X1	XP_006557412.1 XP_001122629.2 XP_006557411.1	XM_001122629.3 XM_006557349.1 XM_006557348.1	FBpp0305542	5e-18	XP_001122629.2	5e-18	IS reciprocal best hit	cort	FBgn0000351	FBgn0000351	cortex	cort
2	gene1	LOC100578374	100578374	100578374	uncharacterized LOC100578374	N/A	N/A	N/A	N/A	N/A	N/A	N/A	N/A	N/A	N/A	N/A	N/A	N/A	N/A	N/A	N/A	N/A	N/A	N/A	N/A	N/A	N/A	N/A	N/A	lncRNA		NC_007070.3:60792-71090				XR_119717.2	uncharacterized LOC100578374, transcript variant 2		XR_119717.2
3	gene2	LOC102655442	102655442	102655442	uncharacterized LOC102655442	N/A	N/A	N/A	N/A	N/A	N/A	N/A	N/A	N/A	N/A	N/A	N/A	N/A	N/A	N/A	N/A	N/A	N/A	N/A	N/A	N/A	N/A	N/A	N/A	lncRNA		NC_007070.3:170088-171786				XR_407455.1	uncharacterized LOC102655442, transcript variant X2		XR_407456.1 XR_407454.1 XR_407455.1
4	gene3	Mir193	100629094	100629094	microRNA mir-193	N/A	N/A	N/A	N/A	N/A	N/A	N/A	N/A	N/A	N/A	N/A	N/A	N/A	N/A	N/A	N/A	N/A	N/A	N/A	N/A	N/A	N/A	N/A	N/A	miRNA		NC_007070.3:204902-205020				NR_039430.1	microRNA mir-193		NR_039430.1
5	gene4	Mir2788	100628995	100628995	microRNA mir-2788	N/A	N/A	N/A	N/A	N/A	N/A	N/A	N/A	N/A	N/A	N/A	N/A	N/A	N/A	N/A	N/A	N/A	N/A	N/A	N/A	N/A	N/A	N/A	N/A	miRNA		NC_007070.3:211099-211205				NR_039432.1	microRNA mir-2788		NR_039432.1
6	gene5	LOC408626	408626	408626	poly(A)-specific ribonuclease PARN-like	-0.215584	0.688003	-0.0921685	0.902028	-0.00184164	0.99763	0.0855901	0.910677	0.17923	0.753323	0.880775	0.00509248	0.474112	0.203701	0.062797	0.93752	0.00152202	0.997737	0.095336	0.894668	0.355599	0.405717	-0.184678	0.742884	protein_coding	GB42161	NC_007070.3:212880-229735	XP_392167.3	XM_392167.5	PREDICTED: poly(A)-specific ribonuclease PARN-like isoform X3 [Apis mellifera]	XM_392167.5	poly(A)-specific ribonuclease PARN-like, transcript variant X3	XP_392167.3 XP_006557413.1 XP_006557414.1	XM_006557351.1 XM_392167.5 XM_006557350.1			XP_392167.3
7	gene6	LOC102655614	102655614	102655614	uncharacterized LOC102655614	N/A	N/A	N/A	N/A	N/A	N/A	N/A	N/A	N/A	N/A	N/A	N/A	N/A	N/A	N/A	N/A	N/A	N/A	N/A	N/A	N/A	N/A	N/A	N/A	lncRNA		NC_007070.3:221313-225355				XR_407457.1	uncharacterized LOC102655614, transcript variant X1		XR_407457.1 XR_407458.1
8	gene7	LOC100577807	100577807	100577807	uncharacterized LOC100577807	N/A	N/A	N/A	N/A	N/A	N/A	N/A	N/A	N/A	N/A	1.45005	0.0249731	N/A	N/A	N/A	N/A	N/A	N/A	1.02197	0.121777	N/A	N/A	0.491087	0.590649	lncRNA		NC_007070.3:260862-262697				XR_407469.1	uncharacterized LOC100577807, transcript variant X2		XR_407469.1 XR_407470.1 XR_407468.1
9	gene8	LOC726886	726886	726886	cubilin-like	N/A	N/A	N/A	N/A	N/A	N/A	N/A	N/A	N/A	N/A	N/A	N/A	N/A	N/A	N/A	N/A	N/A	N/A	N/A	N/A	N/A	N/A	N/A	N/A	pseudogene		NC_007070.3:263459-326135
10	gene9	LOC102655886	102655886	102655886	uncharacterized LOC102655886	N/A	N/A	N/A	N/A	N/A	N/A	N/A	N/A	N/A	N/A	N/A	N/A	N/A	N/A	N/A	N/A	N/A	N/A	N/A	N/A	N/A	N/A	N/A	N/A	lncRNA		NC_007070.3:277122-281765				XR_407467.1	uncharacterized LOC102655886		XR_407467.1
11	gene10	LOC102655860	102655860	102655860	uncharacterized LOC102655860	N/A	N/A	N/A	N/A	N/A	N/A	N/A	N/A	N/A	N/A	N/A	N/A	N/A	N/A	N/A	N/A	N/A	N/A	N/A	N/A	N/A	N/A	N/A	N/A	lncRNA		NC_007070.3:286124-291650				XR_407466.1	uncharacterized LOC102655860		XR_407466.1
12	gene11	LOC102655832	102655832	102655832	uncharacterized LOC102655832	N/A	N/A	N/A	N/A	N/A	N/A	N/A	N/A	N/A	N/A	N/A	N/A	N/A	N/A	N/A	N/A	N/A	N/A	N/A	N/A	N/A	N/A	N/A	N/A	lncRNA		NC_007070.3:293872-306747				XR_407465.1	uncharacterized LOC102655832		XR_407465.1
13	gene12	LOC100577848	100577848	100577848	uncharacterized LOC100577848	3.64874	0.00730794	N/A	N/A	N/A	N/A	N/A	N/A	0.157716	0.931067	0.853483	0.192253	0.646928	0.398686	-1.93375	0.0843155	1.33707	0.169358	0.340679	0.842044	-1.52203	0.230894	0.117382	0.96392	lncRNA		NC_007070.3:308577-310936				XR_407459.1	uncharacterized LOC100577848, transcript variant X1		XR_407464.1 XR_407463.1 XR_407459.1 XR_407461.1 XR_407462.1 XR_407460.1
14	gene13	Trnaq-cug	100579101	100579101	transfer RNA glutamine (anticodon CUG)	N/A	N/A	N/A	N/A	N/A	N/A	N/A	N/A	N/A	N/A	N/A	N/A	N/A	N/A	N/A	N/A	N/A	N/A	N/A	N/A	N/A	N/A	N/A	N/A	tRNA		NC_007070.3:326361-326432
15	gene14	LOC551678	551678	551678	receptor expression-enhancing protein 5-like	-0.379105	0.407657	-0.369113	0.425457	-0.0129767	0.989161	-0.267577	0.618475	0.318124	0.502588	0.468307	0.257051	0.211609	0.704339	-0.0580938	0.945922	0.00621946	0.994284	-0.26509	0.587157	-0.357859	0.411643	-0.171894	0.773186	protein_coding	GB42168	NC_007070.3:329216-331057	XP_624070.1	XM_624067.3	PREDICTED: receptor expression-enhancing protein 5-like isoform X2 [Apis mellifera]	XM_624067.3	receptor expression-enhancing protein 5-like, transcript variant X2	XP_006557415.1 XP_624070.1	XM_006557352.1 XM_624067.3	FBpp0291641	2e-57	XP_624070.1	2e-57	IS reciprocal best hit	CG8331	FBgn0033906	FBgn0033906	-	CG8331
16	gene15	LOC102656058	102656058	102656058	uncharacterized LOC102656058	0.94786	0.00509248	1.81254	0.00099792	0.525609	0.12696	0.311513	0.462486	-0.151901	0.792907	-0.686401	0.030385	-0.362761	0.377091	0.158548	0.785884	0.167892	0.755971	0.325009	0.443461	0.448713	0.28228	0.347707	0.435403	protein_coding		NC_007070.3:332394-339179	XP_006557416.1	XM_006557353.1	PREDICTED: uncharacterized protein PF11_0213-like [Apis mellifera]	XM_006557353.1	uncharacterized LOC102656058	XP_006557416.1	XM_006557353.1			XP_006557416.1
17	gene16	Trnak-cuu	100579105	100579105	transfer RNA lysine (anticodon CUU)	N/A	N/A	N/A	N/A	N/A	N/A	N/A	N/A	N/A	N/A	N/A	N/A	N/A	N/A	N/A	N/A	N/A	N/A	N/A	N/A	N/A	N/A	N/A	N/A	tRNA		NC_007070.3:341432-341504
18	gene17	LOC551646	551646	551646	uncharacterized LOC551646	1.10809	0.130988	1.96641	0.00566636	0.962412	0.211213	N/A	N/A	0.550476	0.421307	0.482357	0.502788	0.761477	0.203019	0.67022	0.274189	1.06413	0.0338858	0.372171	0.673917	0.632208	0.363854	1.3614	0.00885111	protein_coding	GB42170	NC_007070.3:342186-346839	XP_006557470.1	XM_006557407.1	PREDICTED: MATH and LRR domain-containing protein PFE0570w-like [Apis mellifera]	XM_006557407.1	uncharacterized LOC551646	XP_006557470.1	XM_006557407.1			XP_006557470.1
19	gene18	LOC410766	410766	410766	uncharacterized LOC410766	0.197422	0.713321	-0.00504389	0.994764	-0.0569959	0.943981	0.0503787	0.952164	-0.23032	0.639007	-0.280421	0.551171	-0.444114	0.239757	0.14496	0.812892	0.40465	0.245767	0.00876211	0.992165	0.201484	0.705001	0.163509	0.775628	protein_coding	GB42159	NC_007070.3:347146-351815	XP_006557417.1	XM_006557354.1	PREDICTED: uncharacterized exonuclease C637.09-like isoform X1 [Apis mellifera]	XM_006557354.1	uncharacterized LOC410766, transcript variant X1	XP_006557417.1 XP_006557418.1 XP_394242.4 XP_006557419.1	XM_006557354.1 XM_006557356.1 XM_394242.5 XM_006557355.1	FBpp0076686	1e-151	XP_006557417.1	1e-151	IS reciprocal best hit	CG8368	FBgn0035707	FBgn0035707	-	CG8368
20	gene19	LOC100578031	100578031	100578031	BTB/POZ domain-containing protein 3-like	N/A	N/A	N/A	N/A	N/A	N/A	N/A	N/A	-0.373293	0.59031	-0.693383	0.242769	0.056145	0.962256	-0.500805	0.421307	-0.512615	0.383439	-0.00633491	0.995423	0.438357	0.486292	-0.297948	0.717508	protein_coding	GB42172	NC_007070.3:356719-378191	XP_006557420.1	XM_006557357.1	PREDICTED: BTB/POZ domain-containing protein 3-like [Apis mellifera]	XM_006557357.1	BTB/POZ domain-containing protein 3-like	XP_006557420.1	XM_006557357.1	FBpp0303070	2e-17	XP_006557420.1	2e-17	NOT reciprocal best hit	lute	FBgn0262871	FBgn0262871	lute	lute
21	gene20	LOC726788	726788	726788	uncharacterized LOC726788	0.415349	0.302391	0.56544	0.115002	0.396441	0.330706	0.185441	0.751436	-0.229241	0.656446	-0.305527	0.52897	0.0788001	0.918984	0.0222682	0.980667	-0.201723	0.676677	-0.12127	0.853926	-0.458765	0.233416	-0.124172	0.847545	protein_coding	GB42173	NC_007070.3:380123-381355	XP_001122509.1	XM_001122509.3	PREDICTED: uncharacterized protein LOC726788 [Apis mellifera]	XM_001122509.3	uncharacterized LOC726788	XP_001122509.1	XM_001122509.3	FBpp0076083	5e-32	XP_001122509.1	5e-32	IS reciprocal best hit	CG6674	FBgn0036063	FBgn0036063	-	CG6674
22	gene21	Ard1	726609	726609	arrest defective 1	-0.252999	0.806734	0.302312	0.739933	0.187823	0.865997	0.143988	0.90331	0.664348	0.23802	0.890301	0.0791306	0.298025	0.721339	-0.00643687	0.994506	0.440924	0.482218	0.360148	0.624247	0.344785	0.660658	0.584456	0.316893	protein_coding		NC_007070.3:381561-382678	XP_006557422.1	XM_006557359.1	PREDICTED: small integral membrane protein 13 [Apis mellifera]	XM_006557359.1	arrest defective 1	XP_006557422.1	XM_006557359.1	FBpp0289472	4e-12	XP_006557422.1	4e-12	IS reciprocal best hit	CG42455	FBgn0259932	FBgn0259932	-	CG42455
23	gene22	LOC102656362	102656362	102656362	N-alpha-acetyltransferase 11-like	-0.204053	0.709703	0.171636	0.777896	-0.1483	0.816522	-0.103079	0.886846	-0.0730534	0.926653	-0.568891	0.106376	-0.0232319	0.98076	-0.293686	0.53117	-0.13616	0.821294	0.140474	0.828905	-0.187517	0.746625	-0.048316	0.956586	protein_coding		NC_007070.3:382682-383786	XP_006557421.1	XM_006557358.1	PREDICTED: N-alpha-acetyltransferase 11-like [Apis mellifera]	XM_006557358.1	N-alpha-acetyltransferase 11-like	XP_006557421.1	XM_006557358.1	FBpp0076078	1e-87	XP_006557421.1	1e-87	IS reciprocal best hit	vnc	FBgn0263251	FBgn0263251	variable nurse cells	vnc
24	gene23	Nedd9	410767	410767	neural precursor cell expressed, developmentally down-regulated gene 9	0.106875	0.879758	0.539286	0.114261	-0.64164	0.0571949	-0.326095	0.437505	-1.37317	0.00099792	-1.19684	0.00099792	-0.068055	0.93582	-1.09018	0.00099792	-1.14511	0.00099792	-0.200398	0.720797	-0.190348	0.734309	-0.891014	0.00566636	protein_coding	GB42156	NC_007070.3:383810-501975	NP_001191680.1	NM_001204751.1	enhancer of filamentation 1 [Apis mellifera]	XR_407453.1	neural precursor cell expressed, developmentally down-regulated gene 9, transcript variant X1	NP_001191680.1	XR_407453.1 NM_001204751.1	FBpp0289142	2e-156	NP_001191680.1	2e-156	IS reciprocal best hit	p130CAS	FBgn0035101	FBgn0035101	p130CAS	p130CAS
25	gene24	Yeti	726756	726756	Yeti protein	-0.303655	0.557309	-0.203545	0.742259	-0.0820912	0.919982	0.0563132	0.949761	0.376031	0.422687	0.477315	0.255765	0.699171	0.0551184	0.0142248	0.988687	0.0375109	0.967566	0.308147	0.523099	0.325751	0.488582	-0.0764141	0.928174	protein_coding	GB42155	NC_007070.3:508433-515068	XP_001122476.1	XM_001122476.3	PREDICTED: craniofacial development protein 1 isoform X1 [Apis mellifera]	XR_407471.1	Yeti protein, transcript variant X2	XP_001122476.1	XR_407471.1 XM_001122476.3	FBpp0311087	3e-21	XP_001122476.1	3e-21	IS reciprocal best hit	Yeti	FBgn0267398	FBgn0267398	Yeti	Yeti
26	gene25	LOC100578334	100578334	100578334	transcription factor 21-like	-0.0401354	0.966046	0.10355	0.891544	-0.291692	0.571111	0.292347	0.555461	-0.333898	0.526693	-0.505926	0.259502	-0.375137	0.45148	-0.368484	0.457333	-1.021	0.0078289	-0.160088	0.81966	-0.393882	0.423739	-0.153832	0.825058	protein_coding	GB42177	NC_007070.3:516420-518622	XP_003249110.1	XM_003249062.2	PREDICTED: transcription factor 21-like [Apis mellifera]	XM_003249062.2	transcription factor 21-like	XP_003249110.1	XM_003249062.2	FBpp0088516	1e-20	XP_003249110.1	1e-20	IS reciprocal best hit	HLH54F	FBgn0022740	FBgn0022740	HLH54F	HLH54F
27	gene26	LOC102656769	102656769	102656769	uncharacterized LOC102656769	N/A	N/A	N/A	N/A	N/A	N/A	N/A	N/A	N/A	N/A	N/A	N/A	N/A	N/A	N/A	N/A	N/A	N/A	N/A	N/A	N/A	N/A	N/A	N/A	lncRNA		NC_007070.3:539725-551434				XR_407472.1	uncharacterized LOC102656769		XR_407472.1
28	gene27	Emc	100216325	100216325	extra macrochaetae	0.323845	0.540594	-0.00142869	0.998325	0.275659	0.614128	-0.0576635	0.949535	0.414701	0.423307	1.75952	0.00099792	0.790222	0.077369	-0.0346147	0.974279	0.217333	0.734998	0.449882	0.41197	0.969239	0.0293855	-0.182351	0.799711	protein_coding		NC_007070.3:558581-560828	NP_001135436.1	NM_001141964.1	extra macrochaetae [Apis mellifera]	NM_001141964.1	extra macrochaetae	NP_001135436.1	NM_001141964.1	FBpp0072477	7e-16	NP_001135436.1	7e-16	IS reciprocal best hit	emc	FBgn0000575	FBgn0000575	extra macrochaetae	emc
29	gene28	Psa	410769	410769	puromycin sensitive aminopeptidase	-0.221334	0.682729	-0.262861	0.600325	-0.209898	0.703783	-0.198792	0.720649	0.203446	0.707376	0.804284	0.0155829	0.716486	0.0316762	0.124893	0.84956	0.0214182	0.981182	0.2325	0.656264	0.683946	0.0437137	0.0258463	0.977565	protein_coding	GB42152	NC_007070.3:562021-566359	XP_394245.2	XM_394245.5	PREDICTED: puromycin-sensitive aminopeptidase isoformX1 [Apis mellifera]	XM_394245.5	puromycin sensitive aminopeptidase, transcript variant X1	XP_006557424.1 XP_006557423.1 XP_394245.2	XM_006557360.1 XM_006557361.1 XM_394245.5	FBpp0072583	0	XP_394245.2	0	IS reciprocal best hit	Psa	FBgn0261243	FBgn0261243	Puromycin sensitive aminopeptidase	Psa
30	gene29	LOC102656879	102656879	102656879	uncharacterized LOC102656879	N/A	N/A	N/A	N/A	N/A	N/A	N/A	N/A	N/A	N/A	N/A	N/A	N/A	N/A	N/A	N/A	N/A	N/A	N/A	N/A	N/A	N/A	N/A	N/A	lncRNA		NC_007070.3:637866-640523				XR_407473.1	uncharacterized LOC102656879		XR_407473.1
31	gene30	LOC100577692	100577692	100577692	uncharacterized LOC100577692	N/A	N/A	0.704768	0.110705	0.602217	0.211344	N/A	N/A	-0.0527442	0.955115	1.8225	0.00099792	1.16101	0.00099792	-0.0126832	0.99022	0.833295	0.0155829	0.877258	0.0138912	1.43802	0.00099792	0.911043	0.0107677	protein_coding	GB42180	NC_007070.3:675999-731573	XP_006557471.1	XM_006557408.1	PREDICTED: uncharacterized protein LOC100577692 [Apis mellifera]	XM_006557408.1	uncharacterized LOC100577692	XP_006557471.1	XM_006557408.1	FBpp0311501	7e-94	XP_006557471.1	7e-94	IS reciprocal best hit	klu	FBgn0013469	FBgn0013469	klumpfuss	klu
32	gene31	LOC102656897	102656897	102656897	uncharacterized LOC102656897	N/A	N/A	N/A	N/A	N/A	N/A	N/A	N/A	N/A	N/A	N/A	N/A	N/A	N/A	N/A	N/A	N/A	N/A	N/A	N/A	N/A	N/A	N/A	N/A	lncRNA		NC_007070.3:760913-763481				XR_407474.1	uncharacterized LOC102656897		XR_407474.1
33	gene32	LOC100578571	100578571	100578571	uncharacterized LOC100578571	N/A	N/A	N/A	N/A	N/A	N/A	N/A	N/A	N/A	N/A	N/A	N/A	N/A	N/A	N/A	N/A	N/A	N/A	N/A	N/A	N/A	N/A	N/A	N/A	protein_coding	GB42182	NC_007070.3:770361-942598	XP_006557438.1	XM_006557375.1	PREDICTED: putative mediator of RNA polymerase II transcription subunit 12-like [Apis mellifera]	XM_006557375.1	uncharacterized LOC100578571	XP_006557438.1	XM_006557375.1			XP_006557438.1
34	gene33	LOC102654047	102654047	102654047	serine/arginine-rich splicing factor 11-like	N/A	N/A	N/A	N/A	N/A	N/A	N/A	N/A	N/A	N/A	N/A	N/A	N/A	N/A	N/A	N/A	N/A	N/A	N/A	N/A	N/A	N/A	N/A	N/A	protein_coding		NC_007070.3:822250-823645	XP_006557437.1	XM_006557374.1	PREDICTED: serine/arginine-rich splicing factor 11-like [Apis mellifera]	XM_006557374.1	serine/arginine-rich splicing factor 11-like	XP_006557437.1	XM_006557374.1			XP_006557437.1
35	gene34	LOC410771	410771	410771	WD repeat-containing protein 47-like	-0.038402	0.966381	0.0301966	0.974889	0.377231	0.380944	0.327422	0.469125	0.020924	0.982834	0.417125	0.329254	0.768495	0.0253144	-0.0341917	0.970656	-0.392577	0.290863	0.0510897	0.954357	0.472253	0.261548	-0.0978136	0.889967	protein_coding	GB42150	NC_007070.3:898830-961500	XP_006557432.1	XM_006557369.1	PREDICTED: WD repeat-containing protein 47 isoform X1 [Apis mellifera]	XM_006557369.1	WD repeat-containing protein 47-like, transcript variant X1	XP_006557435.1 XP_394247.4 XP_006557434.1 XP_006557433.1 XP_006557432.1 XP_006557436.1	XM_006557373.1 XM_006557371.1 XM_006557372.1 XM_394247.5 XM_006557370.1 XM_006557369.1	FBpp0072049	1e-162	XP_006557432.1	1e-162	IS reciprocal best hit	CG2812	FBgn0034931	FBgn0034931	-	CG2812
36	gene35	Mir3768	100629100	100629100	microRNA mir-3768	N/A	N/A	N/A	N/A	N/A	N/A	N/A	N/A	N/A	N/A	N/A	N/A	N/A	N/A	N/A	N/A	N/A	N/A	N/A	N/A	N/A	N/A	N/A	N/A	miRNA		NC_007070.3:938580-938667				NR_039462.1	microRNA mir-3768		NR_039462.1
37	gene36	LOC551203	551203	551203	probable E3 ubiquitin-protein ligase MYCBP2-like	N/A	N/A	N/A	N/A	N/A	N/A	N/A	N/A	N/A	N/A	N/A	N/A	N/A	N/A	N/A	N/A	N/A	N/A	N/A	N/A	N/A	N/A	N/A	N/A	protein_coding	GB42145	NC_007070.3:962138-1134513	XP_006557431.1	XM_006557368.1	PREDICTED: LOW QUALITY PROTEIN: probable E3 ubiquitin-protein ligase MYCBP2-like [Apis mellifera]	XM_006557368.1	probable E3 ubiquitin-protein ligase MYCBP2-like	XP_006557431.1	XM_006557368.1	FBpp0311921	0	XP_006557431.1	0	IS reciprocal best hit	hiw	FBgn0030600	FBgn0030600	highwire	hiw
38	gene37	LOC100578600	100578600	100578600	uncharacterized LOC100578600	0.0938259	0.972836	-0.236206	0.917185	0.203349	0.931501	0.457026	0.788456	0.938513	0.610598	0.904738	0.711683	0.71586	0.754218	0.530429	0.829489	0.142206	0.964422	0.300617	0.916164	0.611412	0.785082	0.224122	0.936491	protein_coding	GB42183	NC_007070.3:974316-995745	XP_003249112.2	XM_003249064.2	PREDICTED: uncharacterized protein LOC100578600 [Apis mellifera]	XM_003249064.2	uncharacterized LOC100578600	XP_003249112.2	XM_003249064.2			XP_003249112.2
39	gene38	LOC726446	726446	726446	uncharacterized LOC726446	0.311308	0.817124	-0.300771	0.862943	-0.0722322	0.972446	-0.503852	0.72543	0.517925	0.574033	0.531001	0.726212	-0.130906	0.943589	0.497034	0.640369	1.1334	0.248429	0.460096	0.787375	0.19	0.947031	0.181159	0.926202	protein_coding		NC_007070.3:1016202-1017677	XP_001120565.1	XM_001120565.3	PREDICTED: uncharacterized protein LOC726446 [Apis mellifera]	XM_001120565.3	uncharacterized LOC726446	XP_001120565.1	XM_001120565.3			XP_001120565.1
40	gene39	LOC100578621	100578621	100578621	uncharacterized LOC100578621	-0.179899	0.881651	-0.205234	0.858455	0.241032	0.8093	0.199193	0.863456	0.0563524	0.966304	1.26403	0.0329422	0.730305	0.140199	0.0360961	0.980318	-0.135624	0.90611	0.252886	0.782126	0.714721	0.223101	-0.113556	0.916786	protein_coding	GB42184	NC_007070.3:1059567-1128713	XP_003249113.1	XM_003249065.2	PREDICTED: uncharacterized protein LOC100578621 isoform X1 [Apis mellifera]	XM_006557366.1	uncharacterized LOC100578621, transcript variant X6	XP_006557430.1 XP_006557425.1 XP_006557428.1 XP_006557426.1 XP_006557429.1 XP_006557427.1 XP_003249113.1	XM_006557365.1 XM_006557367.1 XM_006557362.1 XM_006557363.1 XM_006557366.1 XM_006557364.1 XM_003249065.2	FBpp0073776	2e-17	XP_003249113.1	2e-17	IS reciprocal best hit	CG5541	FBgn0030603	FBgn0030603	-	CG5541
41	gene40	LOC102655546	102655546	102655546	probable E3 ubiquitin-protein ligase MYCBP2-like	N/A	N/A	N/A	N/A	N/A	N/A	N/A	N/A	N/A	N/A	N/A	N/A	N/A	N/A	N/A	N/A	N/A	N/A	N/A	N/A	N/A	N/A	N/A	N/A	protein_coding		NC_007070.3:1134821-1138734	XP_006557472.1	XM_006557409.1	PREDICTED: probable E3 ubiquitin-protein ligase MYCBP2-like [Apis mellifera]	XM_006557409.1	probable E3 ubiquitin-protein ligase MYCBP2-like	XP_006557472.1	XM_006557409.1	FBpp0311921	2e-151	XP_006557472.1	2e-151	NOT reciprocal best hit	hiw	FBgn0030600	FBgn0030600	highwire	hiw
42	gene41	LOC410772	410772	410772	RING finger and SPRY domain-containing protein 1-like	0.104743	0.913418	-0.499159	0.349947	-0.520452	0.333013	-0.136203	0.878762	-0.703856	0.10941	-0.605372	0.184735	0.147111	0.857259	-0.39102	0.468812	0.014432	0.988136	-0.162406	0.82879	-0.0671441	0.944147	-0.0933173	0.917024	protein_coding	GB42186	NC_007070.3:1139668-1143799	XP_394248.2	XM_394248.4	PREDICTED: RING finger and SPRY domain-containing protein 1-like isoform X1 [Apis mellifera]	XR_407475.1	RING finger and SPRY domain-containing protein 1-like, transcript variant X2	XP_394248.2	XR_407475.1 XM_394248.4	FBpp0297356	4e-20	XP_394248.2	4e-20	NOT reciprocal best hit	CG6752	FBgn0038296	FBgn0038296	-	CG6752
43	gene42	LOC726544	726544	726544	serine/threonine-protein phosphatase 4 regulatory subunit 1-like	0.500561	0.212383	0.811879	0.0199241	0.580914	0.108848	0.234474	0.660418	0.014944	0.987253	0.309101	0.50753	0.0651884	0.939337	0.0530803	0.950185	0.189521	0.71745	0.123641	0.857224	0.434215	0.312714	0.144698	0.826239	protein_coding	GB42188	NC_007070.3:1144353-1251649	XP_001122271.2	XM_001122271.3	PREDICTED: serine/threonine-protein phosphatase 4 regulatory subunit 1-like isoform X1 [Apis mellifera]	XM_006557382.1	serine/threonine-protein phosphatase 4 regulatory subunit 1-like, transcript variant X8	XP_006557445.1 XP_006557440.1 XP_006557441.1 XP_001122271.2 XP_006557446.1 XP_006557447.1 XP_006557442.1 XP_006557439.1 XP_006557443.1 XP_006557448.1 XP_006557449.1 XP_006557444.1	XM_006557376.1 XM_006557385.1 XM_006557380.1 XM_006557381.1 XM_006557379.1 XM_006557386.1 XM_006557378.1 XM_006557382.1 XM_001122271.3 XM_006557383.1 XM_006557377.1 XM_006557384.1			XP_001122271.2
44	gene43	Mir71	100315669	100315669	microRNA mir-71	N/A	N/A	N/A	N/A	N/A	N/A	N/A	N/A	N/A	N/A	N/A	N/A	N/A	N/A	N/A	N/A	N/A	N/A	N/A	N/A	N/A	N/A	N/A	N/A	miRNA		NC_007070.3:1245684-1245783				NR_034296.1	microRNA mir-71		NR_034296.1
45	gene44	Mir2-3	100315662	100315662	microRNA mir-2-3	N/A	N/A	N/A	N/A	N/A	N/A	N/A	N/A	N/A	N/A	N/A	N/A	N/A	N/A	N/A	N/A	N/A	N/A	N/A	N/A	N/A	N/A	N/A	N/A	miRNA		NC_007070.3:1246071-1246170				NR_034287.1	microRNA mir-2-3		NR_034287.1
46	gene45	Mir13a	100315660	100315660	microRNA mir-13a	N/A	N/A	N/A	N/A	N/A	N/A	N/A	N/A	N/A	N/A	N/A	N/A	N/A	N/A	N/A	N/A	N/A	N/A	N/A	N/A	N/A	N/A	N/A	N/A	miRNA		NC_007070.3:1246352-1246451				NR_034285.1	microRNA mir-13a		NR_034285.1
47	gene46	Mir13b	100315690	100315690	microRNA mir-13b	N/A	N/A	N/A	N/A	N/A	N/A	N/A	N/A	N/A	N/A	N/A	N/A	N/A	N/A	N/A	N/A	N/A	N/A	N/A	N/A	N/A	N/A	N/A	N/A	miRNA		NC_007070.3:1246714-1246792				NR_034307.1	microRNA mir-13b		NR_034307.1
48	gene47	Mir2-1	732505	732505	microRNA mir-2-1	N/A	N/A	N/A	N/A	N/A	N/A	N/A	N/A	N/A	N/A	N/A	N/A	N/A	N/A	N/A	N/A	N/A	N/A	N/A	N/A	N/A	N/A	N/A	N/A	miRNA		NC_007070.3:1246924-1247012				NR_031522.1	microRNA mir-2-1		NR_031522.1
49	gene48	Mir2-2	732506	732506	microRNA mir-2-2	N/A	N/A	N/A	N/A	N/A	N/A	N/A	N/A	N/A	N/A	N/A	N/A	N/A	N/A	N/A	N/A	N/A	N/A	N/A	N/A	N/A	N/A	N/A	N/A	miRNA		NC_007070.3:1247873-1247956				NR_031523.1	microRNA mir-2-2		NR_031523.1
50	gene49	LOC102655580	102655580	102655580	suppressor of Mek1-like	N/A	N/A	N/A	N/A	N/A	N/A	N/A	N/A	N/A	N/A	N/A	N/A	N/A	N/A	N/A	N/A	N/A	N/A	N/A	N/A	N/A	N/A	N/A	N/A	protein_coding		NC_007070.3:1256649-1259085	XP_006557473.1	XM_006557410.1	PREDICTED: suppressor of Mek1-like [Apis mellifera]	XM_006557410.1	suppressor of Mek1-like	XP_006557473.1	XM_006557410.1	FBpp0307197	7e-05	XP_006557473.1	7e-05	NOT reciprocal best hit	CG12594	FBgn0037941	FBgn0037941	-	CG12594
51	gene50	LOC410663	410663	410663	15 kDa selenoprotein-like	-0.0899188	0.902582	-0.0593004	0.940871	0.0397969	0.962649	-0.106392	0.876377	-0.0006334	0.99904	0.238886	0.637013	0.620968	0.0653921	0.17646	0.757898	-0.171617	0.754501	-0.108858	0.874166	-0.345385	0.416355	-0.157371	0.800873	protein_coding	GB42189	NC_007070.3:1261048-1262050	XP_394140.4	XM_394140.5	PREDICTED: 15 kDa selenoprotein-like isoform X2 [Apis mellifera]	XM_394140.5	15 kDa selenoprotein-like, transcript variant X2	XP_006557450.1 XP_394140.4	XM_006557387.1 XM_394140.5	FBpp0074949	3e-52	XP_394140.4	3e-52	IS reciprocal best hit	CG7484	FBgn0036745	FBgn0036745	-	CG7484
52	gene51	LOC408565	408565	408565	uncharacterized LOC408565	0.358258	0.593957	0.160032	0.880752	0.374941	0.586821	0.161979	0.872364	0.112517	0.904486	0.113903	0.904546	0.071171	0.944528	-0.00281337	0.997496	0.77855	0.0437137	0.627089	0.171892	0.50785	0.314553	0.50533	0.30941	protein_coding	GB42143	NC_007070.3:1263478-1269093	XP_392109.3	XM_392109.4	PREDICTED: zinc finger protein on ecdysone puffs-like isoform X2 [Apis mellifera]	XM_392109.4	uncharacterized LOC408565, transcript variant X2	XP_006557454.1 XP_392109.3	XM_392109.4 XM_006557391.1	FBpp0074963	3e-50	XP_392109.3	3e-50	IS reciprocal best hit	Pep	FBgn0004401	FBgn0004401	Protein on ecdysone puffs	Pep
53	gene52	csul	410664	410664	protein arginine N-methyltransferase 5	-0.21906	0.822693	0.0521471	0.970361	-0.228526	0.829561	-0.118744	0.920541	0.298267	0.763979	-0.0807418	0.962966	0.109693	0.938974	0.0100671	0.994654	0.356256	0.686927	0.391285	0.680427	0.467681	0.567202	0.160266	0.903451	protein_coding	GB42190	NC_007070.3:1269050-1272630	XP_006557451.1	XM_006557388.1	PREDICTED: protein arginine N-methyltransferase 5 isoform X2 [Apis mellifera]	XM_394141.4	protein arginine N-methyltransferase 5, transcript variant X1	XP_006557453.1 XP_006557451.1 XP_006557452.1 XP_394141.2	XM_006557390.1 XM_006557388.1 XM_394141.4 XM_006557389.1	FBpp0088810	6e-146	XP_006557451.1	6e-146	IS reciprocal best hit	csul	FBgn0015925	FBgn0015925	capsuleen	csul
54	gene53	LOC102655627	102655627	102655627	glycine cleavage system H protein, mitochondrial-like	-0.150535	0.881002	-0.892682	0.102917	-0.050903	0.968331	-0.28985	0.705702	1.01179	0.0228656	0.18643	0.834617	0.365708	0.569996	0.563428	0.279757	0.0764747	0.946848	0.519659	0.351793	-0.385921	0.596283	0.278188	0.715158	protein_coding		NC_007070.3:1274048-1275023	XP_006557474.1	XM_006557411.1	PREDICTED: glycine cleavage system H protein, mitochondrial-like [Apis mellifera]	XM_006557411.1	glycine cleavage system H protein, mitochondrial-like	XP_006557474.1	XM_006557411.1	FBpp0078066	4e-24	XP_006557474.1	4e-24	IS reciprocal best hit	ppl	FBgn0027945	FBgn0027945	pumpless	ppl
55	gene54	ftz-f1	726450	726450	ftz transcription factor 1	-0.0836747	0.912427	0.0362356	0.966934	-0.0481467	0.956506	-0.0391566	0.964822	-0.261133	0.581325	-0.130638	0.839548	0.0901632	0.904517	-0.196167	0.715113	-0.0255725	0.975291	0.0589755	0.941703	0.230815	0.651324	-0.0318004	0.971817	protein_coding	GB42142	NC_007070.3:1275405-1341488	XP_006557455.1	XM_006557392.1	PREDICTED: nuclear hormone receptor FTZ-F1 isoform X2 [Apis mellifera]	XM_006557394.1	ftz transcription factor 1, transcript variant X4	XP_006557456.1 XP_006557459.1 XP_001122182.3 XP_006557458.1 XP_006557455.1 XP_006557457.1	XM_001122182.3 XM_006557393.1 XM_006557395.1 XM_006557392.1 XM_006557394.1 XM_006557396.1	FBpp0312453	5e-128	XP_006557455.1	5e-128	IS reciprocal best hit	ftz-f1	FBgn0001078	FBgn0001078	ftz transcription factor 1	ftz-f1
56	gene55	LOC102654836	102654836	102654836	uncharacterized LOC102654836	N/A	N/A	N/A	N/A	N/A	N/A	N/A	N/A	N/A	N/A	N/A	N/A	N/A	N/A	N/A	N/A	N/A	N/A	N/A	N/A	N/A	N/A	N/A	N/A	lncRNA		NC_007070.3:1331428-1333154				XR_407476.1	uncharacterized LOC102654836		XR_407476.1
57	gene56	LOC408567	408567	408567	probable medium-chain specific acyl-CoA dehydrogenase, mitochondrial-like	-0.469735	0.230016	-0.669345	0.0553844	-0.200067	0.723949	-0.195846	0.728549	-0.0874229	0.904781	-0.438177	0.247172	-0.76672	0.0163954	-0.0316601	0.971946	-0.00169781	0.997797	-0.305434	0.478235	-0.66556	0.0425681	0.31287	0.474324	protein_coding	GB42141	NC_007070.3:1341557-1344294	XP_392111.2	XM_392111.5	PREDICTED: probable medium-chain specific acyl-CoA dehydrogenase, mitochondrial-like [Apis mellifera]	XM_392111.5	probable medium-chain specific acyl-CoA dehydrogenase, mitochondrial-like	XP_392111.2	XM_392111.5	FBpp0076520	0	XP_392111.2	0	IS reciprocal best hit	CG12262	FBgn0035811	FBgn0035811	-	CG12262
58	gene57	LOC410665	410665	410665	metallophosphoesterase domain-containing protein 1-like	-0.430368	0.875674	-0.462525	0.858161	-0.462511	0.861698	-0.242866	0.937391	0.267662	0.918903	-0.582584	0.825025	-0.69403	0.802902	0.00602972	0.996979	-0.165601	0.969996	0.0587017	0.988486	-0.553398	0.877988	-0.25532	0.948224	protein_coding	GB42192	NC_007070.3:1345243-1347660	XP_394142.4	XM_394142.5	PREDICTED: metallophosphoesterase domain-containing protein 1-like isoform 1 [Apis mellifera]	XM_394142.5	metallophosphoesterase domain-containing protein 1-like, transcript variant 1	XP_394142.4	XM_394142.5	FBpp0076121	4e-159	XP_394142.4	4e-159	IS reciprocal best hit	CG16717	FBgn0036028	FBgn0036028	-	CG16717
59	gene58	LOC551448	551448	551448	ribose-phosphate diphosphokinase	-0.233028	0.831693	-0.0988389	0.942901	-0.153056	0.900894	-0.265428	0.805713	-0.332786	0.716912	0.431881	0.606876	0.228304	0.818855	-0.0998738	0.940216	1.8249	0.00099792	0.376752	0.657154	0.623802	0.296201	0.461015	0.503798	protein_coding	GB42140	NC_007070.3:1347038-1356628	XP_006557461.1	XM_006557398.1	PREDICTED: ribose-phosphate pyrophosphokinase 2, chloroplastic-like isoform X1 [Apis mellifera]	XM_006557399.1	ribose-phosphate diphosphokinase, transcript variant X2	XP_006557462.1 XP_006557463.1 XP_006557466.1 XP_006557461.1 XP_006557464.1 XP_006557465.1	XM_006557398.1 XM_006557400.1 XM_006557402.1 XM_006557403.1 XM_006557401.1 XM_006557399.1	FBpp0305990	0	XP_006557461.1	0	IS reciprocal best hit	CG6767	FBgn0036030	FBgn0036030	-	CG6767
60	gene59	LOC726145	726145	726145	ubiquitin-conjugating enzyme E2-22 kDa-like	-0.283945	0.68388	-0.369491	0.544236	-0.335817	0.594241	-0.0511637	0.963884	0.0829606	0.934493	-0.00389159	0.99696	-0.206925	0.801211	0.00544401	0.995681	0.0173995	0.99004	0.173594	0.851787	-0.141357	0.888974	0.0891904	0.932886	protein_coding	GB42193	NC_007070.3:1355550-1358510	XP_006557460.1	XM_006557397.1	PREDICTED: ubiquitin-conjugating enzyme E2-22 kDa-like [Apis mellifera]	XM_006557397.1	ubiquitin-conjugating enzyme E2-22 kDa-like	XP_006557460.1	XM_006557397.1	FBpp0311673	4e-107	XP_006557460.1	4e-107	IS reciprocal best hit	Ubc4	FBgn0015321	FBgn0015321	Ubiquitin conjugating enzyme 4	Ubc4
61	gene60	Rfwd3	409940	409940	ring finger and WD repeat domain 3	-0.422831	0.488656	0.0694882	0.948779	-0.208514	0.795934	-0.104264	0.917082	-0.300001	0.597339	-0.184743	0.795433	-0.210089	0.754978	-0.0354746	0.972745	0.580856	0.125745	0.0757933	0.934502	0.199181	0.767012	0.31844	0.559081	protein_coding	GB42139	NC_007070.3:1360317-1362498	NP_001229483.1	NM_001242554.1	E3 ubiquitin-protein ligase RFWD3 [Apis mellifera]	NM_001242554.1	ring finger and WD repeat domain 3	NP_001229483.1	NM_001242554.1	FBpp0305787	2e-76	NP_001229483.1	2e-76	IS reciprocal best hit	CG13025	FBgn0036660	FBgn0036660	-	CG13025
62	gene61	LOC726347	726347	726347	uncharacterized LOC726347	N/A	N/A	N/A	N/A	N/A	N/A	N/A	N/A	N/A	N/A	N/A	N/A	N/A	N/A	N/A	N/A	N/A	N/A	N/A	N/A	N/A	N/A	N/A	N/A	misc_RNA	GB42194	NC_007070.3:1364455-1369359				XR_407477.1	uncharacterized LOC726347		XR_407477.1
63	gene62	LOC551555	551555	551555	uncharacterized LOC551555	0.0441467	0.969081	-0.000656497	0.998925	0.0277907	0.982217	-0.0697165	0.949319	-0.383219	0.476152	-0.509912	0.277314	-1.02343	0.00566636	-0.328865	0.559877	-0.53543	0.197448	-0.277653	0.652837	-0.392939	0.457705	-0.409676	0.415118	protein_coding	GB42138	NC_007070.3:1369307-1375494	XP_623952.2	XM_623949.4	PREDICTED: MATH and LRR domain-containing protein PFE0570w-like isoform X4 [Apis mellifera]	XM_006557404.1	uncharacterized LOC551555, transcript variant X1	XP_623952.2 XP_006557469.1 XP_006557467.1 XP_006557468.1	XM_006557405.1 XM_006557404.1 XM_623949.4 XM_006557406.1			XP_623952.2
64	gene63	LOC551580	551580	551580	ubiquitin-related modifier 1 homolog	-0.2621	0.829897	0.0801805	0.960928	0.184843	0.887487	0.0599629	0.97129	0.261698	0.874166	-0.0647129	0.97743	-0.140298	0.937281	0.032907	0.988898	-0.545318	0.625149	-0.0845107	0.967477	-0.368208	0.804046	-0.658649	0.602665	protein_coding	GB42195	NC_007070.3:1374375-1377243	XP_623975.1	XM_623972.4	PREDICTED: ubiquitin-related modifier 1-like [Apis mellifera]	XM_623972.4	ubiquitin-related modifier 1 homolog	XP_623975.1	XM_623972.4	FBpp0113022	8e-39	XP_623975.1	8e-39	IS reciprocal best hit	CG33276	FBgn0053276	FBgn0053276	-	CG33276
65	gene64	LOC102654908	102654908	102654908	lactosylceramide 4-alpha-galactosyltransferase-like	1.19359	0.0167955	0.396562	0.575718	0.0151067	0.991623	0.16112	0.882692	-0.393057	0.417895	0.330577	0.533442	0.345767	0.482474	-0.773806	0.0582274	0.258068	0.662911	0.826123	0.0411502	0.504581	0.284895	0.016863	0.988289	protein_coding		NC_007070.3:1434885-1439485	XP_006558687.1	XM_006558624.1	PREDICTED: lactosylceramide 4-alpha-galactosyltransferase-like, partial [Apis mellifera]	XM_006558624.1	lactosylceramide 4-alpha-galactosyltransferase-like	XP_006558687.1	XM_006558624.1	FBpp0289406	2e-35	XP_006558687.1	2e-35	NOT reciprocal best hit	alpha4GT2	FBgn0039378	FBgn0039378	alpha4GT2	alpha4GT2
66	gene65	LOC727299	727299	727299	sex determination protein fruitless-like	0.0754872	0.95997	0.029505	0.985637	0.203267	0.861785	0.105056	0.939646	0.34607	0.665546	0.237423	0.802529	-0.0256095	0.987631	0.0465132	0.975381	0.0820335	0.948548	0.286743	0.771588	-0.0235862	0.987923	-0.0406778	0.976927	protein_coding	GB47659	NC_007070.3:1441070-1449545	XP_001123008.3	XM_001123008.3	PREDICTED: probable splicing factor, arginine/serine-rich 7-like [Apis mellifera]	XM_001123008.3	sex determination protein fruitless-like	XP_001123008.3	XM_001123008.3	FBpp0079471	6e-97	XP_001123008.3	6e-97	IS reciprocal best hit	Srp54	FBgn0024285	FBgn0024285	Srp54	Srp54
67	gene66	TSG101	409438	409438	tumor suppressor protein 101	-0.109991	0.94921	-0.362299	0.787907	-0.342849	0.790397	-0.0876269	0.961227	-0.0433822	0.982284	-0.107938	0.952066	-0.0872361	0.966046	-0.119587	0.946415	-0.00919207	0.995601	0.0959682	0.961706	0.126444	0.943199	-0.144012	0.933313	protein_coding	GB47658	NC_007070.3:1443521-1446410	XP_392951.3	XM_392951.5	PREDICTED: tumor susceptibility gene 101 protein [Apis mellifera]	XM_392951.5	tumor suppressor protein 101	XP_392951.3	XM_392951.5	FBpp0075088	9e-166	XP_392951.3	9e-166	IS reciprocal best hit	TSG101	FBgn0036666	FBgn0036666	Tumor susceptibility gene 101	TSG101
68	gene67	LOC100578943	100578943	100578943	UPF0197 transmembrane protein C11orf10 homolog	-0.188345	0.869776	-0.356462	0.712175	-0.384502	0.679884	-0.211343	0.845029	0.0564624	0.971022	-0.197238	0.870605	0.599899	0.384615	-0.190941	0.875029	-0.420468	0.606458	0.0803569	0.958253	0.0435684	0.97774	-0.415893	0.620676	lncRNA	GB47754	NC_007070.3:1445707-1447322				XR_407970.1	UPF0197 transmembrane protein C11orf10 homolog		XR_407970.1
69	gene68	LOC725316	725316	725316	transmembrane protein 208-like	-0.340012	0.618047	-0.197315	0.811009	-0.227405	0.770069	-0.27092	0.705923	0.180458	0.817218	0.224956	0.755825	-0.0455826	0.966911	0.138983	0.871253	0.428069	0.38807	-0.161697	0.853755	0.0338467	0.976904	0.263106	0.695303	protein_coding	GB47753	NC_007070.3:1450353-1451653	XP_001120146.1	XM_001120146.3	PREDICTED: transmembrane protein 208-like [Apis mellifera]	XM_001120146.3	transmembrane protein 208-like	XP_001120146.1	XM_001120146.3	FBpp0086344	1e-59	XP_001120146.1	1e-59	IS reciprocal best hit	CG8320	FBgn0034059	FBgn0034059	-	CG8320
70	gene69	LOC412423	412423	412423	alpha-1,3-mannosyl-glycoprotein 4-beta-N-acetylglucosaminyltransferase B-like	0.442531	0.288205	0.227903	0.684106	0.0507323	0.957725	0.271569	0.605144	-0.223141	0.679664	-0.389069	0.375743	-0.338608	0.45222	-0.0252971	0.978453	0.180343	0.73612	-0.0534128	0.950818	0.0185093	0.984329	-0.071831	0.928865	protein_coding	GB47660	NC_007070.3:1452730-1457260	XP_006558681.1	XM_006558618.1	PREDICTED: alpha-1,3-mannosyl-glycoprotein 4-beta-N-acetylglucosaminyltransferase B-like isoform X1 [Apis mellifera]	XM_006558619.1	alpha-1,3-mannosyl-glycoprotein 4-beta-N-acetylglucosaminyltransferase B-like, transcript variant X2	XP_395880.4 XP_006558681.1 XP_006558682.1	XM_006558618.1 XM_006558619.1 XM_395880.5	FBpp0305258	0	XP_006558681.1	0	IS reciprocal best hit	CG9384	FBgn0036446	FBgn0036446	-	CG9384
71	gene70	CYP303A1	727290	727290	cytochrome P450 303A1	N/A	N/A	N/A	N/A	N/A	N/A	N/A	N/A	N/A	N/A	N/A	N/A	N/A	N/A	N/A	N/A	N/A	N/A	N/A	N/A	N/A	N/A	N/A	N/A	protein_coding	GB47752	NC_007070.3:1457983-1459893	XP_006558680.1	XM_006558617.1	PREDICTED: probable cytochrome P450 303a1 [Apis mellifera]	XM_006558617.1	cytochrome P450 303A1	XP_006558680.1	XM_006558617.1	FBpp0310367	5e-89	XP_006558680.1	5e-89	IS reciprocal best hit	Cyp303a1	FBgn0001992	FBgn0001992	Cyp303a1	Cyp303a1
72	gene71	LOC411808	411808	411808	proline dehydrogenase, mitochondrial	-0.546941	0.466222	-0.570701	0.449254	0.478439	0.496415	0.184364	0.863681	N/A	N/A	N/A	N/A	N/A	N/A	0.442614	0.599894	N/A	N/A	N/A	N/A	N/A	N/A	0.874503	0.224247	protein_coding	GB47661	NC_007070.3:1478163-1483937	XP_006558679.1	XM_006558616.1	PREDICTED: proline dehydrogenase 1, mitochondrial [Apis mellifera]	XM_006558616.1	proline dehydrogenase, mitochondrial	XP_006558679.1	XM_006558616.1	FBpp0300182	0	XP_006558679.1	0	IS reciprocal best hit	slgA	FBgn0003423	FBgn0003423	sluggish A	slgA
73	gene72	LOC411675	411675	411675	UNC93-like protein-like	N/A	N/A	N/A	N/A	N/A	N/A	N/A	N/A	N/A	N/A	N/A	N/A	N/A	N/A	N/A	N/A	N/A	N/A	N/A	N/A	N/A	N/A	N/A	N/A	protein_coding	GB47751	NC_007070.3:1488876-1494969	XP_395143.4	XM_395143.5	PREDICTED: UNC93-like protein-like isoform X2 [Apis mellifera]	XM_395143.5	UNC93-like protein-like, transcript variant X2	XP_006558678.1 XP_395143.4	XM_395143.5 XM_006558615.1	FBpp0309183	3e-71	XP_395143.4	3e-71	IS reciprocal best hit	CG3078	FBgn0023524	FBgn0023524	-	CG3078
74	gene73	LOC412925	412925	412925	protein spinster homolog 1-like	-0.194557	0.727543	-0.573981	0.12818	0.00326188	0.996349	-0.122067	0.860398	0.578025	0.166624	-0.247429	0.708876	-0.529332	0.272015	0.225314	0.731889	-0.163879	0.82683	-0.690684	0.151644	-0.705423	0.149688	-0.00151449	0.996918	protein_coding	GB47662	NC_007070.3:1497192-1506772	XP_396376.2	XM_396376.5	PREDICTED: protein spinster homolog 1-like [Apis mellifera]	XM_396376.5	protein spinster homolog 1-like	XP_396376.2	XM_396376.5	FBpp0291553	0	XP_396376.2	0	IS reciprocal best hit	CG14439	FBgn0029898	FBgn0029898	-	CG14439
75	gene74	LOC100578696	100578696	100578696	uncharacterized LOC100578696	N/A	N/A	N/A	N/A	0.611237	0.308777	0.495318	0.448594	N/A	N/A	N/A	N/A	N/A	N/A	N/A	N/A	N/A	N/A	N/A	N/A	N/A	N/A	N/A	N/A	protein_coding	GB47749	NC_007070.3:1508064-1523013	XP_003249341.1	XM_003249293.2	PREDICTED: uncharacterized protein LOC100578696 isoform X1 [Apis mellifera]	XM_003249293.2	uncharacterized LOC100578696, transcript variant X1	XP_003249341.1 XP_006558677.1 XP_006558676.1	XM_006558614.1 XM_003249293.2 XM_006558613.1	FBpp0308679	5e-13	XP_003249341.1	5e-13	IS reciprocal best hit	CG12290	FBgn0039419	FBgn0039419	-	CG12290
76	gene75	LOC727019	727019	727019	uncharacterized LOC727019	0.453092	0.71952	N/A	N/A	0.622201	0.550314	N/A	N/A	-0.82608	0.298673	-1.9422	0.0548521	-0.924912	0.232637	-0.572248	0.519886	-1.17768	0.138861	-0.841363	0.359209	-0.777727	0.658268	-0.0281856	0.987631	protein_coding	GB47663	NC_007070.3:1525168-1526427	XP_006558674.1	XM_006558611.1	PREDICTED: uncharacterized protein LOC727019 isoform X1 [Apis mellifera]	XM_006558611.1	uncharacterized LOC727019, transcript variant X1	XP_006558675.1 XP_006558674.1	XM_006558612.1 XM_006558611.1	FBpp0305361	6e-16	XP_006558674.1	6e-16	IS reciprocal best hit	CG32544	FBgn0052544	FBgn0052544	-	CG32544
77	gene76	LOC552163	552163	552163	mevalonate kinase-like	-0.237531	0.641081	0.228185	0.657154	-0.0360151	0.968885	-0.195303	0.726505	-0.200884	0.712371	-0.295821	0.520984	-0.321201	0.476477	-0.237437	0.643702	-0.489558	0.168282	-0.184067	0.745547	-0.39737	0.332158	-0.332346	0.456582	protein_coding	GB47666	NC_007070.3:1527906-1532951	XP_006558673.1	XM_006558610.1	PREDICTED: mevalonate kinase-like [Apis mellifera]	XM_006558610.1	mevalonate kinase-like	XP_006558673.1	XM_006558610.1	FBpp0305315	2e-55	XP_006558673.1	2e-55	IS reciprocal best hit	CG33671	FBgn0061359	FBgn0061359	-	CG33671
78	gene77	LOC552184	552184	552184	bolA-like protein 2-like	-0.166807	0.960961	-0.262512	0.938923	-0.062868	0.98578	-0.536007	0.838361	-0.533292	0.822464	-0.377979	0.88281	-0.0167625	0.995338	-0.101624	0.97563	-0.0237468	0.993361	-0.695735	0.747149	-0.194594	0.945399	0.534639	0.749982	protein_coding		NC_007070.3:1527957-1531357	XP_006558686.1	XM_006558623.1	PREDICTED: dolichyl pyrophosphate Man9GlcNAc2 alpha-1,3-glucosyltransferase-like [Apis mellifera]	XM_006558623.1	bolA-like protein 2-like	XP_006558686.1	XM_006558623.1	FBpp0304502	4e-127	XP_006558686.1	4e-127	IS reciprocal best hit	gny	FBgn0032234	FBgn0032234	garnysstan	gny
79	gene78	Tpcn1	413609	413609	two pore segment channel 1	-0.535098	0.264975	-0.152193	0.843948	-0.199163	0.775484	-0.0105218	0.992623	0.00809747	0.993673	-0.330533	0.519886	-0.361829	0.474248	-0.144134	0.843437	0.773843	0.0217735	0.370746	0.450226	0.169135	0.814196	0.391875	0.4058	protein_coding	GB47748	NC_007070.3:1533891-1539104	NP_001201833.1	NM_001214904.1	two pore calcium channel protein 1 [Apis mellifera]	NM_001214904.1	two pore segment channel 1	NP_001201833.1	NM_001214904.1	FBpp0304336	2e-14	NP_001201833.1	2e-14	NOT reciprocal best hit	Ca-alpha1D	FBgn0001991	FBgn0001991	Ca[2+]-channel protein alpha[[1]] subunit D	Ca-alpha1D
80	gene79	RpL6	409479	409479	ribosomal protein L6	-0.215797	0.788744	0.081529	0.9419	0.0557114	0.962929	-0.0262869	0.98265	0.0211724	0.985704	-0.319886	0.623556	-0.294088	0.663551	0.171706	0.845207	-0.337433	0.571407	-0.154925	0.8638	-0.315553	0.634986	-0.148762	0.869671	protein_coding	GB47747	NC_007070.3:1539464-1540529	XP_006558672.1	XM_006558609.1	PREDICTED: 60S ribosomal protein L6 [Apis mellifera]	XM_006558609.1	ribosomal protein L6	XP_006558672.1	XM_006558609.1	FBpp0085166	7e-73	XP_006558672.1	7e-73	IS reciprocal best hit	RpL6	FBgn0039857	FBgn0039857	Ribosomal protein L6	RpL6
81	gene80	LOC552064	552064	552064	AP-3 complex subunit beta-1-like	0.406648	0.376726	0.542114	0.180729	0.251987	0.658543	0.198474	0.758388	-0.269574	0.600183	-0.48057	0.246787	-0.511537	0.199297	-0.165237	0.790003	0.402374	0.292033	-0.0184138	0.985352	0.0629319	0.9422	-0.0439869	0.963073	protein_coding	GB47746	NC_007070.3:1541882-1547467	XP_624446.2	XM_624443.3	PREDICTED: AP-3 complex subunit beta-2-like isoformX2 [Apis mellifera]	XM_624443.3	AP-3 complex subunit beta-1-like, transcript variant X2	XP_006558671.1 XP_624446.2	XM_624443.3 XM_006558608.1	FBpp0304569	0	XP_624446.2	0	IS reciprocal best hit	rb	FBgn0003210	FBgn0003210	ruby	rb
82	gene81	LOC726902	726902	726902	UPF0327 protein C1orf151-like	0.265023	0.585399	0.469697	0.225717	0.30009	0.50936	0.052846	0.950341	0.128054	0.848481	0.4354	0.273503	0.370436	0.388823	0.366491	0.385064	-0.363767	0.33636	-0.108207	0.878676	-0.219801	0.673358	-0.414488	0.296942	protein_coding	GB47745	NC_007070.3:1548358-1549829	XP_001121025.1	XM_001121025.3	PREDICTED: mitochondrial inner membrane organizing system protein 1-like isoform 1 [Apis mellifera]	XM_001121025.3	UPF0327 protein C1orf151-like, transcript variant 1	XP_001121025.1	XM_001121025.3	FBpp0073691	4e-17	XP_001121025.1	4e-17	IS reciprocal best hit	CG12479	FBgn0040871	FBgn0040871	-	CG12479
83	gene82	LOC412118	412118	412118	dnaJ homolog subfamily C member 16-like	-0.238636	0.735137	-0.604241	0.215664	0.209712	0.768192	0.00188633	0.996855	0.0112166	0.990786	0.0116162	0.990915	-0.150496	0.829258	-0.169094	0.796547	0.923381	0.0078289	0.134535	0.867946	0.0504036	0.960346	0.55919	0.186465	protein_coding	GB47667	NC_007070.3:1550306-1555869	XP_395584.4	XM_395584.5	PREDICTED: dnaJ homolog subfamily C member 16-like [Apis mellifera]	XM_395584.5	dnaJ homolog subfamily C member 16-like	XP_395584.4	XM_395584.5	FBpp0306001	0	XP_395584.4	0	IS reciprocal best hit	CG40178	FBgn0058178	FBgn0058178	-	CG40178
84	gene83	LOC727331	727331	727331	sorting nexin-25-like	0.00973698	0.991309	0.04255	0.961908	0.168521	0.76593	0.231396	0.636972	-0.0390915	0.964146	-0.366573	0.36831	-0.46691	0.197021	-0.117417	0.852679	-0.272727	0.505561	-0.214258	0.670399	-0.374678	0.345155	-0.259611	0.577807	protein_coding	GB47744	NC_007070.3:1558778-1563868	XP_006558670.1	XM_006558607.1	PREDICTED: sorting nexin-25-like [Apis mellifera]	XM_006558607.1	sorting nexin-25-like	XP_006558670.1	XM_006558607.1	FBpp0309134	0	XP_006558670.1	0	IS reciprocal best hit	snz	FBgn0029976	FBgn0029976	snazarus	snz
85	gene84	LOC409999	409999	409999	lipase 3-like	-0.702189	0.285899	-0.425284	0.587663	-0.067343	0.959952	-0.151528	0.891482	0.242357	0.827213	0.416125	0.632438	-0.123502	0.932298	0.197328	0.871396	0.980878	0.0951449	-0.252361	0.843593	0.491915	0.559357	0.720885	0.320271	protein_coding	GB47668	NC_007070.3:1565338-1569423	XP_393487.3	XM_393487.5	PREDICTED: lysosomal acid lipase/cholesteryl ester hydrolase-like isoform X2 [Apis mellifera]	XM_393487.5	lipase 3-like, transcript variant X2	XP_393487.3 XP_006558669.1	XM_006558606.1 XM_393487.5	FBpp0079693	1e-93	XP_393487.3	1e-93	NOT reciprocal best hit	CG31871	FBgn0051871	FBgn0051871	-	CG31871
86	gene85	aPKC	413834	413834	atypical protein kinase C	N/A	N/A	0.414785	0.60873	N/A	N/A	N/A	N/A	0.0716053	0.957783	0.56403	0.427714	0.394036	0.606123	0.158459	0.884995	0.888688	0.0714787	0.429879	0.558198	0.733784	0.193773	0.569758	0.385064	protein_coding	GB47743	NC_007070.3:1573941-1586309	XP_397273.4	XM_397273.5	PREDICTED: protein kinase C iota type isoformX1 [Apis mellifera]	XM_397273.5	atypical protein kinase C, transcript variant X1	XP_397273.4 XP_006558666.1	XM_006558603.1 XM_397273.5	FBpp0302922	0	XP_397273.4	0	IS reciprocal best hit	aPKC	FBgn0261854	FBgn0261854	atypical protein kinase C	aPKC
87	gene86	LOC100578362	100578362	100578362	protein kinase C iota type-like	0.557727	0.583967	0.700216	0.453638	0.260018	0.889909	0.464367	0.684189	0.0791295	0.970058	0.650732	0.598285	0.511735	0.685871	0.0945597	0.963258	0.074659	0.970629	-0.137194	0.938437	0.141603	0.93172	0.311721	0.816497	protein_coding	GB47742	NC_007070.3:1585994-1589619	XP_006558667.1	XM_006558604.1	PREDICTED: protein kinase C iota type-like isoform X2 [Apis mellifera]	XM_006558605.1	protein kinase C iota type-like, transcript variant X3	XP_006558668.1 XP_006558667.1 XP_003249338.1	XM_003249290.2 XM_006558605.1 XM_006558604.1	FBpp0292488	1e-16	XP_006558667.1	1e-16	NOT reciprocal best hit	aPKC	FBgn0261854	FBgn0261854	atypical protein kinase C	aPKC
88	gene87	LOC413835	413835	413835	serine/arginine-rich splicing factor 7-like	-0.0149192	0.987339	-0.0330773	0.971457	-0.23117	0.676677	-0.223742	0.68762	0.0455751	0.959085	0.503243	0.18777	0.505088	0.180729	0.216255	0.689838	-0.0174618	0.984125	0.0743619	0.927436	0.420861	0.302104	0.0848042	0.912856	protein_coding	GB47741	NC_007070.3:1590942-1596590	XP_397274.4	XM_397274.5	PREDICTED: RNA-binding protein 1-like isoform X6 [Apis mellifera]	XM_397274.5	serine/arginine-rich splicing factor 7-like, transcript variant X6	XP_006558663.1 XP_397274.4 XP_006558662.1 XP_003249337.1 XP_006558665.1 XP_006558664.1	XM_006558602.1 XM_006558600.1 XM_006558601.1 XM_397274.5 XM_006558599.1 XM_003249289.2	FBpp0081754	6e-50	XP_397274.4	6e-50	NOT reciprocal best hit	Rbp1	FBgn0260944	FBgn0260944	RNA-binding protein 1	Rbp1
89	gene88	LOC102654804	102654804	102654804	uncharacterized LOC102654804	-0.410778	0.911105	-0.864331	0.784516	-0.875856	0.663993	-0.634139	0.754501	0.386418	0.790103	0.217309	0.905996	-0.310262	0.861643	-0.336847	0.849007	0.653618	0.643527	-0.173755	0.957511	-1.8642	0.59769	1.01796	0.376375	protein_coding		NC_007070.3:1601229-1604938	XP_006558685.1	XM_006558622.1	PREDICTED: uncharacterized protein LOC102654804 [Apis mellifera]	XM_006558622.1	uncharacterized LOC102654804	XP_006558685.1	XM_006558622.1			XP_006558685.1
90	gene89	LOC102656756	102656756	102656756	uncharacterized LOC102656756	N/A	N/A	N/A	N/A	N/A	N/A	N/A	N/A	N/A	N/A	N/A	N/A	N/A	N/A	N/A	N/A	N/A	N/A	N/A	N/A	N/A	N/A	N/A	N/A	lncRNA		NC_007070.3:1602362-1604203				XR_407969.1	uncharacterized LOC102656756		XR_407969.1
91	gene90	LOC409852	409852	409852	uncharacterized LOC409852	0.138567	0.856942	0.905114	0.0206663	0.547619	0.219571	0.0774094	0.931629	0.229232	0.724022	0.560212	0.20962	0.217411	0.738449	0.181255	0.799382	-0.165416	0.809978	-0.120871	0.884316	-0.343933	0.531119	0.144204	0.853112	protein_coding	GB47669	NC_007070.3:1605961-1634751	XP_393342.2	XM_393342.5	PREDICTED: putative uncharacterized protein DDB_G0271606-like [Apis mellifera]	XM_393342.5	uncharacterized LOC409852	XP_393342.2	XM_393342.5	FBpp0311254	3e-30	XP_393342.2	3e-30	IS reciprocal best hit	Msr-110	FBgn0015766	FBgn0015766	Msr-110	Msr-110
92	gene91	LOC102656644	102656644	102656644	uncharacterized LOC102656644	N/A	N/A	N/A	N/A	N/A	N/A	N/A	N/A	N/A	N/A	N/A	N/A	N/A	N/A	N/A	N/A	N/A	N/A	N/A	N/A	N/A	N/A	N/A	N/A	lncRNA		NC_007070.3:1623075-1627148				XR_407964.1	uncharacterized LOC102656644, transcript variant X1		XR_407967.1 XR_407965.1 XR_407968.1 XR_407966.1 XR_407964.1
93	gene92	Trnal-aag	100579068	100579068	transfer RNA leucine (anticodon AAG)	N/A	N/A	N/A	N/A	N/A	N/A	N/A	N/A	N/A	N/A	N/A	N/A	N/A	N/A	N/A	N/A	N/A	N/A	N/A	N/A	N/A	N/A	N/A	N/A	tRNA		NC_007070.3:1632943-1633024
94	gene93	LOC100578245	100578245	100578245	uncharacterized LOC100578245	-0.132895	0.885287	-0.751246	0.118108	-0.438899	0.439611	-0.0749295	0.942541	-0.400485	0.524222	-0.526874	0.367471	0.0311593	0.979255	-0.0812046	0.9396	-0.169172	0.830916	0.216742	0.77812	-0.19286	0.816308	0.124246	0.89601	protein_coding	GB47670	NC_007070.3:1635228-1636841	XP_003249336.1	XM_003249288.2	PREDICTED: uncharacterized protein LOC100578245 isoform X1 [Apis mellifera]	XM_006558596.1	uncharacterized LOC100578245, transcript variant X2	XP_006558659.1 XP_006558660.1 XP_003249336.1 XP_006558661.1	XM_006558596.1 XM_006558597.1 XM_003249288.2 XM_006558598.1			XP_003249336.1
95	gene94	LOC725041	725041	725041	slit homolog 2 protein-like	N/A	N/A	N/A	N/A	N/A	N/A	N/A	N/A	N/A	N/A	N/A	N/A	N/A	N/A	N/A	N/A	N/A	N/A	N/A	N/A	N/A	N/A	N/A	N/A	protein_coding	GB47740	NC_007070.3:1643405-1648453	XP_001120937.1	XM_001120937.3	PREDICTED: leucine-rich repeat-containing G-protein coupled receptor 4-like [Apis mellifera]	XM_001120937.3	slit homolog 2 protein-like	XP_001120937.1	XM_001120937.3	FBpp0303960	3e-29	XP_001120937.1	3e-29	NOT reciprocal best hit	atk	FBgn0036995	FBgn0036995	artichoke	atk
96	gene95	LOC102656467	102656467	102656467	uncharacterized LOC102656467	N/A	N/A	N/A	N/A	N/A	N/A	N/A	N/A	N/A	N/A	N/A	N/A	N/A	N/A	N/A	N/A	N/A	N/A	N/A	N/A	N/A	N/A	N/A	N/A	lncRNA		NC_007070.3:1645315-1645958				XR_407963.1	uncharacterized LOC102656467		XR_407963.1
97	gene96	LOC102656449	102656449	102656449	uncharacterized LOC102656449	N/A	N/A	N/A	N/A	N/A	N/A	N/A	N/A	N/A	N/A	N/A	N/A	N/A	N/A	N/A	N/A	N/A	N/A	N/A	N/A	N/A	N/A	N/A	N/A	lncRNA		NC_007070.3:1648506-1650887				XR_407962.1	uncharacterized LOC102656449		XR_407962.1
98	gene97	LOC411665	411665	411665	heparan sulfate (glucosamine) 2-O-sulfotransferase	N/A	N/A	N/A	N/A	N/A	N/A	N/A	N/A	N/A	N/A	N/A	N/A	N/A	N/A	N/A	N/A	N/A	N/A	N/A	N/A	N/A	N/A	N/A	N/A	protein_coding	GB47675	NC_007070.3:1652783-1702852	XP_395133.3	XM_395133.4	PREDICTED: heparan sulfate 2-O-sulfotransferase pipe-like isoform X3 [Apis mellifera]	XM_006558586.1	heparan sulfate (glucosamine) 2-O-sulfotransferase, transcript variant X2	XP_395133.3 XP_006558648.1 XP_006558649.1	XM_006558586.1 XM_395133.4 XM_006558585.1	FBpp0074770	3e-177	XP_395133.3	3e-177	IS reciprocal best hit	pip	FBgn0003089	FBgn0003089	pipe	pip
99	gene98	LOC102655484	102655484	102655484	uncharacterized LOC102655484	N/A	N/A	N/A	N/A	N/A	N/A	N/A	N/A	N/A	N/A	N/A	N/A	N/A	N/A	N/A	N/A	N/A	N/A	N/A	N/A	N/A	N/A	N/A	N/A	lncRNA		NC_007070.3:1664060-1664667				XR_407934.1	uncharacterized LOC102655484		XR_407934.1
100	gene99	LOC100578187	100578187	100578187	uncharacterized LOC100578187	0.344798	0.810473	0.141681	0.943408	0.233708	0.87958	0.458472	0.671348	N/A	N/A	N/A	N/A	N/A	N/A	N/A	N/A	N/A	N/A	N/A	N/A	N/A	N/A	N/A	N/A	lncRNA		NC_007070.3:1665751-1669405				XR_119797.2	uncharacterized LOC100578187, transcript variant X2		XR_119797.2 XR_407935.1
101	gene100	LOC102655549	102655549	102655549	uncharacterized LOC102655549	N/A	N/A	N/A	N/A	N/A	N/A	N/A	N/A	N/A	N/A	N/A	N/A	N/A	N/A	N/A	N/A	N/A	N/A	N/A	N/A	N/A	N/A	N/A	N/A	lncRNA		NC_007070.3:1672238-1673373				XR_407936.1	uncharacterized LOC102655549		XR_407936.1
102	gene101	LOC102655601	102655601	102655601	uncharacterized LOC102655601	N/A	N/A	N/A	N/A	N/A	N/A	N/A	N/A	N/A	N/A	N/A	N/A	N/A	N/A	N/A	N/A	N/A	N/A	N/A	N/A	N/A	N/A	N/A	N/A	lncRNA		NC_007070.3:1674143-1679151				XR_407939.1	uncharacterized LOC102655601, transcript variant X2		XR_407938.1 XR_407940.1 XR_407939.1
103	gene102	LOC102655572	102655572	102655572	uncharacterized LOC102655572	-0.62707	0.85396	-0.222555	0.958502	-0.426084	0.905626	-0.204059	0.955929	0.311015	0.926705	0.039392	0.992935	-0.52606	0.886807	-0.325074	0.923777	-1.20009	0.619078	-1.93335	0.301151	-0.989463	0.608381	-1.28041	0.54522	lncRNA		NC_007070.3:1676661-1677466				XR_407937.1	uncharacterized LOC102655572		XR_407937.1
104	gene103	LOC102655652	102655652	102655652	uncharacterized LOC102655652	N/A	N/A	N/A	N/A	N/A	N/A	N/A	N/A	N/A	N/A	N/A	N/A	N/A	N/A	N/A	N/A	N/A	N/A	N/A	N/A	N/A	N/A	N/A	N/A	lncRNA		NC_007070.3:1677645-1678373				XR_407941.1	uncharacterized LOC102655652		XR_407941.1
105	gene104	LOC102655681	102655681	102655681	uncharacterized LOC102655681	N/A	N/A	N/A	N/A	N/A	N/A	N/A	N/A	N/A	N/A	N/A	N/A	N/A	N/A	N/A	N/A	N/A	N/A	N/A	N/A	N/A	N/A	N/A	N/A	lncRNA		NC_007070.3:1681809-1687435				XR_407942.1	uncharacterized LOC102655681, transcript variant X1		XR_407942.1 XR_407943.1
106	gene105	LOC102655720	102655720	102655720	uncharacterized LOC102655720	N/A	N/A	N/A	N/A	N/A	N/A	N/A	N/A	N/A	N/A	N/A	N/A	N/A	N/A	N/A	N/A	N/A	N/A	N/A	N/A	N/A	N/A	N/A	N/A	lncRNA		NC_007070.3:1684678-1684965				XR_407944.1	uncharacterized LOC102655720		XR_407944.1
107	gene106	LOC102655747	102655747	102655747	uncharacterized LOC102655747	N/A	N/A	N/A	N/A	N/A	N/A	N/A	N/A	N/A	N/A	N/A	N/A	N/A	N/A	N/A	N/A	N/A	N/A	N/A	N/A	N/A	N/A	N/A	N/A	lncRNA		NC_007070.3:1688676-1690609				XR_407945.1	uncharacterized LOC102655747		XR_407945.1
108	gene107	LOC102655775	102655775	102655775	uncharacterized LOC102655775	N/A	N/A	N/A	N/A	N/A	N/A	N/A	N/A	N/A	N/A	N/A	N/A	N/A	N/A	N/A	N/A	N/A	N/A	N/A	N/A	N/A	N/A	N/A	N/A	lncRNA		NC_007070.3:1690124-1690651				XR_407946.1	uncharacterized LOC102655775		XR_407946.1
109	gene108	LOC102655805	102655805	102655805	uncharacterized LOC102655805	N/A	N/A	N/A	N/A	N/A	N/A	N/A	N/A	N/A	N/A	N/A	N/A	N/A	N/A	N/A	N/A	N/A	N/A	N/A	N/A	N/A	N/A	N/A	N/A	lncRNA		NC_007070.3:1697110-1698366				XR_407947.1	uncharacterized LOC102655805		XR_407947.1
110	gene109	LOC100578066	100578066	100578066	glycogen-binding subunit 76A-like	N/A	N/A	N/A	N/A	N/A	N/A	N/A	N/A	N/A	N/A	N/A	N/A	N/A	N/A	N/A	N/A	N/A	N/A	N/A	N/A	N/A	N/A	N/A	N/A	protein_coding		NC_007070.3:1700015-1787673	XP_006558650.1	XM_006558587.1	PREDICTED: glycogen-binding subunit 76A-like isoform X1 [Apis mellifera]	XM_006558589.1	glycogen-binding subunit 76A-like, transcript variant X3	XP_006558653.1 XP_006558656.1 XP_006558650.1 XP_006558651.1 XP_006558654.1 XP_006558655.1 XP_006558652.1	XM_006558591.1 XM_006558589.1 XR_407955.1 XM_006558588.1 XM_006558592.1 XR_407954.1 XR_407951.1 XM_006558593.1 XR_407957.1 XR_407950.1 XR_407956.1 XR_119794.2 XM_006558587.1 XR_407948.1 XR_407949.1 XR_407952.1 XM_006558590.1 XR_407953.1	FBpp0311540	1e-91	XP_006558650.1	1e-91	IS reciprocal best hit	Gbs-76A	FBgn0036862	FBgn0036862	Glycogen binding subunit 76A	Gbs-76A
111	gene110	LOC102656241	102656241	102656241	uncharacterized LOC102656241	1.37817	0.255538	1.63641	0.18877	1.27557	0.298442	0.272409	0.909712	-0.714383	0.3166	-0.178926	0.891598	-0.601679	0.422745	-1.22307	0.147884	-0.478255	0.591033	-0.415126	0.617606	-0.217724	0.849415	-0.042425	0.979219	lncRNA		NC_007070.3:1742336-1744484				XR_407958.1	uncharacterized LOC102656241, transcript variant X1		XR_407958.1 XR_407959.1
112	gene111	LOC102656290	102656290	102656290	uncharacterized LOC102656290	N/A	N/A	N/A	N/A	N/A	N/A	N/A	N/A	N/A	N/A	N/A	N/A	N/A	N/A	N/A	N/A	N/A	N/A	N/A	N/A	N/A	N/A	N/A	N/A	lncRNA		NC_007070.3:1761367-1762961				XR_407960.1	uncharacterized LOC102656290		XR_407960.1
113	gene112	LOC102656323	102656323	102656323	uncharacterized LOC102656323	N/A	N/A	N/A	N/A	N/A	N/A	N/A	N/A	N/A	N/A	N/A	N/A	N/A	N/A	N/A	N/A	N/A	N/A	N/A	N/A	N/A	N/A	N/A	N/A	lncRNA		NC_007070.3:1769130-1774656				XR_407961.1	uncharacterized LOC102656323		XR_407961.1
114	gene113	LOC409931	409931	409931	protein FAM69C-like	-0.118263	0.880393	-0.514286	0.251337	0.113426	0.890517	0.197413	0.747929	0.456479	0.388746	0.190274	0.814346	-0.689715	0.191812	0.270977	0.683133	-0.0250747	0.982721	0.112133	0.913135	-0.780662	0.157185	0.374921	0.528544	protein_coding	GB47678	NC_007070.3:1788136-1795383	XP_393422.3	XM_393422.5	PREDICTED: protein FAM69C-like isoform X3 [Apis mellifera]	XM_393422.5	protein FAM69C-like, transcript variant X3	XP_393422.3 XP_006558658.1 XP_006558657.1	XM_006558594.1 XM_393422.5 XM_006558595.1	FBpp0072515	2e-45	XP_393422.3	2e-45	IS reciprocal best hit	CG12038	FBgn0035179	FBgn0035179	-	CG12038
115	gene114	LOC409930	409930	409930	putative ATP synthase subunit f, mitochondrial-like	-0.300046	0.59818	-0.259456	0.671588	-0.0997403	0.910653	-0.0911862	0.92147	0.240396	0.694359	0.375987	0.461022	0.00361814	0.996579	0.232845	0.713638	-0.191412	0.746419	-0.134151	0.85925	-0.478074	0.26259	-0.330355	0.526966	protein_coding	GB47679	NC_007070.3:1797241-1798369	XP_393421.1	XM_393421.4	PREDICTED: putative ATP synthase subunit f, mitochondrial-like [Apis mellifera]	XM_393421.4	putative ATP synthase subunit f, mitochondrial-like	XP_393421.1	XM_393421.4	FBpp0072247	2e-38	XP_393421.1	2e-38	IS reciprocal best hit	ATPsynF	FBgn0035032	FBgn0035032	ATP synthase, subunit F	ATPsynF
116	gene115	LOC725306	725306	725306	helicase 89B ortholog	0.363936	0.849181	0.213666	0.93202	0.218619	0.927797	-0.0285504	0.990253	0.0744305	0.963993	-0.531721	0.634746	-0.380461	0.772694	-0.224411	0.90059	0.108891	0.947212	-0.00276953	0.998171	-0.0683647	0.972472	0.0261626	0.989161	protein_coding	GB47680	NC_007070.3:1798956-1807543	XP_006558646.1	XM_006558583.1	PREDICTED: TATA-binding protein-associated factor 172-like isoform X1 [Apis mellifera]	XM_006558583.1	helicase 89B ortholog, transcript variant X1	XP_006558647.1 XP_006558646.1	XM_006558584.1 XM_006558583.1	FBpp0310842	0	XP_006558646.1	0	IS reciprocal best hit	Hel89B	FBgn0022787	FBgn0022787	Helicase 89B	Hel89B
117	gene116	LOC725343	725343	725343	alkyldihydroxyacetonephosphate synthase	-0.227016	0.716003	-0.200558	0.763084	-0.177854	0.805176	-0.615397	0.10904	-0.20898	0.758556	0.182942	0.792561	0.142315	0.855506	0.709405	0.0802227	-0.706967	0.0806635	-0.518707	0.275497	-0.612148	0.168598	-0.231602	0.723234	protein_coding	GB47736	NC_007070.3:1807386-1819101	XP_003249334.2	XM_003249286.2	PREDICTED: alkyldihydroxyacetonephosphate synthase-like [Apis mellifera]	XM_003249286.2	alkyldihydroxyacetonephosphate synthase	XP_003249334.2	XM_003249286.2	FBpp0292773	0	XP_003249334.2	0	IS reciprocal best hit	ADPS	FBgn0033983	FBgn0033983	Alkyldihydroxyacetonephosphate synthase	ADPS
118	gene117	LOC724372	724372	724372	nucleolar protein 12-like	0.735893	0.105423	0.703484	0.175839	0.54248	0.321084	0.432082	0.447765	-0.359171	0.663634	-0.855271	0.258819	-0.0160305	0.991332	0.433689	0.545051	-0.859605	0.222554	-0.251237	0.782969	0.00185284	0.998471	-0.119076	0.918565	protein_coding		NC_007070.3:1819273-1821117	XP_006558644.1	XM_006558581.1	PREDICTED: nucleolar protein 12-like isoform X1 [Apis mellifera]	XM_006558581.1	nucleolar protein 12-like, transcript variant X1	XP_006558645.1 XP_006558644.1	XM_006558581.1 XM_006558582.1	FBpp0076825	1e-19	XP_006558644.1	1e-19	IS reciprocal best hit	vito	FBgn0052418	FBgn0052418	viriato	vito
119	gene118	LOC551204	551204	551204	endonuclease III-like protein 1-like	-0.116559	0.926024	0.271073	0.78822	0.16988	0.876686	-0.0405576	0.976364	-0.246951	0.739426	-0.0611897	0.958755	-0.0461599	0.970731	-0.220681	0.803759	-0.469871	0.436487	-0.19321	0.825484	-0.437874	0.541182	-0.333111	0.6386	protein_coding	GB47735	NC_007070.3:1821054-1822511	XP_623602.3	XM_623599.4	PREDICTED: endonuclease III-like protein 1-like [Apis mellifera]	XM_623599.4	endonuclease III-like protein 1-like	XP_623602.3	XM_623599.4	FBpp0088883	1e-94	XP_623602.3	1e-94	IS reciprocal best hit	CG9272	FBgn0032907	FBgn0032907	-	CG9272
120	gene119	LOC100577325	100577325	100577325	uncharacterized LOC100577325	0.0649234	0.949287	-0.38571	0.508905	-0.328688	0.588253	-0.0951612	0.920737	-0.602844	0.143252	-0.393549	0.421572	-0.189914	0.773823	-0.524577	0.228448	-0.42411	0.328859	-0.370583	0.4537	-0.345198	0.502788	-0.0637794	0.944303	protein_coding	GB47734	NC_007070.3:1824283-1827244	XP_003249360.1	XM_003249312.2	PREDICTED: uncharacterized protein LOC100577325 isoform 1 [Apis mellifera]	XM_003249312.2	uncharacterized LOC100577325, transcript variant 1	XP_003249360.1 XP_003249361.1	XM_003249312.2 XM_003249313.2			XP_003249360.1
121	gene120	LOC409620	409620	409620	vacuolar protein sorting-associated protein 8 homolog	-0.0647944	0.950422	-0.0326154	0.976837	-0.0814785	0.935577	-0.24674	0.720953	-0.0365165	0.972624	-0.0962573	0.918374	-0.787248	0.0696342	0.046919	0.964809	0.726025	0.038786	0.0551297	0.957568	0.479205	0.287019	0.398308	0.412888	protein_coding	GB47683	NC_007070.3:1829416-1835129	XP_006558684.1	XM_006558621.1	PREDICTED: LOW QUALITY PROTEIN: vacuolar protein sorting-associated protein 8 homolog [Apis mellifera]	XM_006558621.1	vacuolar protein sorting-associated protein 8 homolog	XP_006558684.1	XM_006558621.1	FBpp0076695	0	XP_006558684.1	0	IS reciprocal best hit	CG10144	FBgn0035704	FBgn0035704	-	CG10144
122	gene121	LOC102655107	102655107	102655107	uncharacterized LOC102655107	N/A	N/A	N/A	N/A	N/A	N/A	N/A	N/A	N/A	N/A	0.791998	0.854166	N/A	N/A	N/A	N/A	N/A	N/A	N/A	N/A	N/A	N/A	N/A	N/A	protein_coding		NC_007070.3:1835166-1836141	XP_006558641.1	XM_006558578.1	PREDICTED: uncharacterized protein LOC102655107 [Apis mellifera]	XM_006558578.1	uncharacterized LOC102655107	XP_006558641.1	XM_006558578.1			XP_006558641.1
123	gene122	LOC724537	724537	724537	ubiquitin carboxyl-terminal hydrolase 36-like	-0.000541733	0.996482	-0.362287	0.556621	-0.703823	0.14657	-0.181913	0.81966	-0.208981	0.763771	-0.409158	0.460559	-0.0993734	0.914692	-0.149374	0.851057	0.312775	0.531544	0.643259	0.118861	0.352669	0.499654	0.106731	0.904812	protein_coding	GB47732	NC_007070.3:1835949-1843278	XP_006558642.1	XM_006558579.1	PREDICTED: ubiquitin carboxyl-terminal hydrolase 36-like isoform X2 [Apis mellifera]	XM_006558579.1	ubiquitin carboxyl-terminal hydrolase 36-like, transcript variant X2	XP_006558642.1 XP_006558643.1 XP_001120426.2	XM_006558579.1 XM_006558580.1 XM_001120426.3	FBpp0300345	2e-140	XP_006558642.1	2e-140	IS reciprocal best hit	scny	FBgn0260936	FBgn0260936	scrawny	scny
124	gene123	LOC409327	409327	409327	uncharacterized LOC409327	0.191582	0.745055	0.148138	0.817518	0.383267	0.342843	0.187193	0.737119	0.0349921	0.968356	0.271038	0.574537	0.0189048	0.983872	0.22967	0.657944	-0.0396139	0.96075	0.111191	0.876255	0.524523	0.186029	0.119954	0.858362	protein_coding	GB47728	NC_007070.3:1846737-1867617	XP_006558639.1	XM_006558576.1	PREDICTED: uncharacterized protein LOC409327 isoform X1 [Apis mellifera]	XM_397559.5	uncharacterized LOC409327, transcript variant X3	XP_006558639.1 XP_397559.1 XP_006558640.1	XR_407923.1 XR_407924.1 XR_407926.1 XM_397559.5 XR_407922.1 XR_407925.1 XM_006558576.1 XM_006558577.1			XP_006558639.1
125	gene124	LOC102654998	102654998	102654998	uncharacterized LOC102654998	N/A	N/A	N/A	N/A	N/A	N/A	N/A	N/A	N/A	N/A	N/A	N/A	N/A	N/A	N/A	N/A	N/A	N/A	N/A	N/A	N/A	N/A	N/A	N/A	lncRNA		NC_007070.3:1863443-1866808				XR_407929.1	uncharacterized LOC102654998, transcript variant X3		XR_407930.1 XR_407932.1 XR_407928.1 XR_407929.1 XR_407927.1 XR_407931.1 XR_407933.1
126	gene125	LOC102654719	102654719	102654719	uncharacterized LOC102654719	N/A	N/A	N/A	N/A	N/A	N/A	N/A	N/A	N/A	N/A	N/A	N/A	N/A	N/A	N/A	N/A	N/A	N/A	N/A	N/A	N/A	N/A	N/A	N/A	lncRNA		NC_007070.3:1874903-1882396				XR_407919.1	uncharacterized LOC102654719, transcript variant X1		XR_407919.1 XR_407920.1
127	gene126	LOC724679	724679	724679	uncharacterized LOC724679	N/A	N/A	N/A	N/A	N/A	N/A	N/A	N/A	N/A	N/A	N/A	N/A	N/A	N/A	N/A	N/A	N/A	N/A	N/A	N/A	N/A	N/A	N/A	N/A	protein_coding	GB47727	NC_007070.3:1881937-1936637	XP_003249359.1	XM_003249311.2	PREDICTED: uncharacterized protein LOC724679 isoform 2 [Apis mellifera]	XM_003249311.2	uncharacterized LOC724679, transcript variant 2	XP_003249359.1	XM_003249311.2			XP_003249359.1
128	gene127	LOC102654789	102654789	102654789	uncharacterized LOC102654789	N/A	N/A	1.22563	0.00099792	N/A	N/A	N/A	N/A	-0.00172477	0.997735	0.547863	0.177337	0.235406	0.694813	-0.306835	0.582316	1.19798	0.00099792	0.780921	0.0326255	0.816952	0.0179775	0.68852	0.0589998	protein_coding		NC_007070.3:1897246-1936637	XP_006558638.1	XM_006558575.1	PREDICTED: uncharacterized protein LOC102654789 [Apis mellifera]	XM_006558575.1	uncharacterized LOC102654789	XP_006558638.1	XM_006558575.1	FBpp0291544	1e-63	XP_006558638.1	1e-63	IS reciprocal best hit	CG40498	FBgn0069969	FBgn0069969	-	CG40498
129	gene128	LOC102654759	102654759	102654759	uncharacterized LOC102654759	N/A	N/A	N/A	N/A	N/A	N/A	N/A	N/A	N/A	N/A	N/A	N/A	N/A	N/A	N/A	N/A	N/A	N/A	N/A	N/A	N/A	N/A	N/A	N/A	lncRNA		NC_007070.3:1928068-1930932				XR_407921.1	uncharacterized LOC102654759		XR_407921.1
130	gene129	LOC408625	408625	408625	nuclear pore complex protein Nup85-like	-0.584802	0.307748	-0.832028	0.117005	-0.498767	0.397148	-0.509942	0.391782	-0.224632	0.752975	-0.1529	0.851241	-0.0871847	0.926634	-0.160915	0.837135	0.111603	0.892859	-0.111565	0.901904	0.0492109	0.962913	-0.0801317	0.933921	protein_coding	GB47687	NC_007070.3:1937862-1940829	XP_392166.4	XM_392166.5	PREDICTED: nuclear pore complex protein Nup85-like isoform 1 [Apis mellifera]	XM_392166.5	nuclear pore complex protein Nup85-like, transcript variant 1	XP_392166.4	XM_392166.5	FBpp0085954	6e-114	XP_392166.4	6e-114	IS reciprocal best hit	Nup75	FBgn0034310	FBgn0034310	Nucleoporin 75kD	Nup75
131	gene130	LOC100577077	100577077	100577077	leucine-rich repeat serine/threonine-protein kinase 1-like	N/A	N/A	N/A	N/A	N/A	N/A	N/A	N/A	N/A	N/A	N/A	N/A	N/A	N/A	N/A	N/A	N/A	N/A	N/A	N/A	N/A	N/A	N/A	N/A	protein_coding	GB47688	NC_007070.3:1943080-1950971	XP_003249358.1	XM_003249310.2	PREDICTED: leucine-rich repeat serine/threonine-protein kinase 1-like [Apis mellifera]	XM_003249310.2	leucine-rich repeat serine/threonine-protein kinase 1-like	XP_003249358.1	XM_003249310.2	FBpp0306702	0	XP_003249358.1	0	IS reciprocal best hit	Lrrk	FBgn0038816	FBgn0038816	Leucine-rich repeat kinase	Lrrk
132	gene131	LOC410765	410765	410765	7,8-dihydro-8-oxoguanine triphosphatase-like	N/A	N/A	N/A	N/A	N/A	N/A	N/A	N/A	-0.714869	0.418815	-0.208068	0.884025	-0.0930651	0.955751	-0.262614	0.834746	-0.700107	0.42711	-0.192269	0.901847	-0.229414	0.873221	-0.34163	0.784158	protein_coding	GB47725	NC_007070.3:1951178-1953439	XP_003249357.1	XM_003249309.2	PREDICTED: 7,8-dihydro-8-oxoguanine triphosphatase-like [Apis mellifera]	XM_003249309.2	7,8-dihydro-8-oxoguanine triphosphatase-like	XP_003249357.1	XM_003249309.2			XP_003249357.1
133	gene132	LOC100576088	100576088	100576088	28S ribosomal protein S23, mitochondrial-like	0.6447	0.209764	0.756678	0.156714	0.396895	0.54784	0.307919	0.66894	-0.488127	0.496134	-0.585448	0.4622	0.6137	0.293071	-0.114105	0.926246	-0.355497	0.665235	-0.393605	0.637634	-0.265606	0.802234	-0.0465986	0.97405	protein_coding	GB47724	NC_007070.3:1953824-1954955	XP_006558636.1	XM_006558573.1	PREDICTED: probable 28S ribosomal protein S23, mitochondrial-like [Apis mellifera]	XM_006558573.1	28S ribosomal protein S23, mitochondrial-like	XP_006558636.1	XM_006558573.1	FBpp0080143	6e-26	XP_006558636.1	6e-26	IS reciprocal best hit	mRpS23	FBgn0260407	FBgn0260407	mitochondrial ribosomal protein S23	mRpS23
134	gene133	LOC410763	410763	410763	deoxyhypusine hydroxylase-like	-0.177287	0.864225	-0.0503305	0.972316	0.056736	0.963763	0.0526195	0.966915	0.0429138	0.970629	0.0588833	0.959756	0.153278	0.879789	-0.0342379	0.978101	0.0560099	0.963859	-0.0482339	0.970288	-0.166811	0.876934	-0.168041	0.870737	protein_coding	GB47689	NC_007070.3:1954947-1956348	XP_006558637.1	XM_006558574.1	PREDICTED: deoxyhypusine hydroxylase-like [Apis mellifera]	XM_006558574.1	deoxyhypusine hydroxylase-like	XP_006558637.1	XM_006558574.1	FBpp0085222	4e-142	XP_006558637.1	4e-142	IS reciprocal best hit	nero	FBgn0261479	FBgn0261479	nero	nero
135	gene134	LOC100576954	100576954	100576954	uncharacterized LOC100576954	0.0429307	0.799949	-0.284561	0.857771	-0.842059	0.808061	-0.158602	0.829283	-1.14496	0.373741	-1.09652	0.315483	-0.170728	0.363957	-0.637245	0.379884	-1.67888	0.349324	-0.485324	0.319781	-0.789353	0.276612	-1.58272	0.307228	protein_coding	GB47691	NC_007070.3:1957011-1958800	XP_006558621.1	XM_006558558.1	PREDICTED: uncharacterized protein LOC100576954 [Apis mellifera]	XM_006558558.1	uncharacterized LOC100576954	XP_006558621.1	XM_006558558.1			XP_006558621.1
136	gene135	LOC724874	724874	724874	facilitated trehalose transporter Tret1-like	-0.0508526	0.975731	-0.697037	0.268562	-0.688057	0.278246	-0.238734	0.815348	-0.955937	0.206363	-0.207007	0.891785	-0.0597883	0.975127	-0.542104	0.585212	-1.1015	0.0910705	-0.19869	0.892274	0.0430873	0.982852	-0.865689	0.245395	protein_coding	GB47723	NC_007070.3:1958146-1966460	XP_003249354.1	XM_003249306.2	PREDICTED: facilitated trehalose transporter Tret1-like isoform X1 [Apis mellifera]	XM_006558559.1	facilitated trehalose transporter Tret1-like, transcript variant X2	XP_006558624.1 XP_006558623.1 XP_006558622.1 XP_003249354.1	XM_006558560.1 XM_003249306.2 XM_006558559.1 XM_006558561.1	FBpp0297096	2e-49	XP_003249354.1	2e-49	NOT reciprocal best hit	CG1213	FBgn0037387	FBgn0037387	-	CG1213
137	gene136	Glob1	751098	751098	globin 1	-0.381411	0.981565	-0.716202	0.968562	-0.0986169	0.993254	-0.241304	0.988392	0.574091	0.910812	0.759504	0.884025	-0.0519726	0.83681	0.153887	0.885944	-0.0443964	0.932605	0.0326861	0.86347	-0.0697211	0.83111	0.236493	0.911616	protein_coding	GB47694	NC_007070.3:1963593-1964877	NP_001071291.1	NM_001077823.2	globin 1 [Apis mellifera]	NM_001077823.2	globin 1	NP_001071291.1	NM_001077823.2	FBpp0310754	8e-16	NP_001071291.1	8e-16	IS reciprocal best hit	glob1	FBgn0027657	FBgn0027657	globin 1	glob1
138	gene137	LOC100576852	100576852	100576852	DNA ligase 1-like	0.405748	0.493063	0.694929	0.107712	0.270336	0.681431	0.267635	0.681479	0.302601	0.6417	0.464802	0.394146	0.142001	0.879704	0.48767	0.340704	0.114234	0.890267	-0.230764	0.740581	0.506245	0.290403	-0.445763	0.417895	protein_coding		NC_007070.3:1966581-1977353	XP_006558627.1	XM_006558564.1	PREDICTED: DNA ligase 1-like isoform X1 [Apis mellifera]	XM_006558564.1	DNA ligase 1-like, transcript variant X1	XP_006558633.1 XP_006558630.1 XP_006558631.1 XP_006558634.1 XP_006558635.1 XP_006558629.1 XP_006558627.1 XP_006558628.1 XP_006558632.1	XM_006558568.1 XM_006558570.1 XM_006558571.1 XM_006558567.1 XM_006558566.1 XM_006558572.1 XM_006558565.1 XM_006558564.1 XM_006558569.1			XP_006558627.1
139	gene138	LOC102654036	102654036	102654036	uncharacterized LOC102654036	N/A	N/A	N/A	N/A	N/A	N/A	N/A	N/A	N/A	N/A	N/A	N/A	N/A	N/A	N/A	N/A	N/A	N/A	N/A	N/A	N/A	N/A	N/A	N/A	protein_coding		NC_007070.3:1969200-1970145	XP_006558625.1	XM_006558562.1	PREDICTED: uncharacterized protein LOC102654036 [Apis mellifera]	XM_006558562.1	uncharacterized LOC102654036	XP_006558625.1	XM_006558562.1			XP_006558625.1
140	gene139	LOC100576820	100576820	100576820	uncharacterized LOC100576820	-0.867974	0.627332	-0.225988	0.928476	-0.331973	0.889538	-0.110582	0.966381	1.45784	0.297362	1.05801	0.566862	0.694867	0.800175	1.18853	0.438808	N/A	N/A	N/A	N/A	N/A	N/A	N/A	N/A	protein_coding	GB47721	NC_007070.3:1970326-1972820	XP_003249352.1	XM_003249304.2	PREDICTED: uncharacterized protein LOC100576820 isoform X1 [Apis mellifera]	XM_006558563.1	uncharacterized LOC100576820, transcript variant X2	XP_003249352.1 XP_006558626.1	XM_006558563.1 XM_003249304.2			XP_003249352.1
141	gene140	LOC100576789	100576789	100576789	leucine-rich repeat-containing protein 57-like	-0.251469	0.820591	0.132583	0.918924	0.25091	0.807846	0.0993589	0.943547	0.0786252	0.953876	-0.0653947	0.962591	-0.228752	0.826094	0.318659	0.702361	-0.362149	0.622378	-0.146583	0.8963	0.0488347	0.971094	0.091784	0.941269	protein_coding	GB47720	NC_007070.3:1978544-1981393	XP_003249351.2	XM_003249303.2	PREDICTED: leucine-rich repeat and death domain-containing protein 1-like isoform X1 [Apis mellifera]	XM_003249303.2	leucine-rich repeat-containing protein 57-like, transcript variant X1	XP_006558619.1 XP_003249351.2 XP_006558620.1	XM_006558557.1 XM_003249303.2 XM_006558556.1	FBpp0308614	3e-22	XP_003249351.2	3e-22	NOT reciprocal best hit	Sur-8	FBgn0038504	FBgn0038504	Sur-8	Sur-8
142	gene141	LOC724948	724948	724948	protein KRI1 homolog	0.9075	0.0228656	1.5029	0.00099792	0.954892	0.0147433	0.325695	0.578697	-0.156728	0.824327	-0.255945	0.656446	0.0283503	0.977726	0.28831	0.574595	0.0779181	0.918968	-0.0706066	0.934568	0.572515	0.130988	0.45243	0.262472	protein_coding	GB47719	NC_007070.3:1982747-1985575	XP_006558683.1	XM_006558620.1	PREDICTED: protein KRI1 homolog, partial [Apis mellifera]	XM_006558620.1	protein KRI1 homolog	XP_006558683.1	XM_006558620.1	FBpp0075756	7e-135	XP_006558683.1	7e-135	IS reciprocal best hit	CG5645	FBgn0036254	FBgn0036254	-	CG5645
143	gene142	LOC100576700	100576700	100576700	neurogenin-3-like	0.778282	0.0965435	1.02236	0.0107677	0.923265	0.0232197	0.914303	0.0195382	-0.100015	0.900055	1.48672	0.00099792	1.06941	0.00182016	0.287237	0.57857	-0.149526	0.826796	0.445005	0.367988	1.03029	0.0125842	0.154004	0.822656	protein_coding	GB47718	NC_007070.3:1992633-2144805	XP_003249350.1	XM_003249302.2	PREDICTED: class A basic helix-loop-helix protein 15-like isoform X1 [Apis mellifera]	XM_006558554.1	neurogenin-3-like, transcript variant X4	XP_006558615.1 XP_006558618.1 XP_006558617.1 XP_003249350.1 XP_006558616.1	XM_006558552.1 XM_006558555.1 XM_006558554.1 XM_006558553.1 XM_003249302.2	FBpp0305546	1e-33	XP_003249350.1	1e-33	IS reciprocal best hit	dimm	FBgn0023091	FBgn0023091	dimmed	dimm
144	gene143	LOC102656689	102656689	102656689	uncharacterized LOC102656689	N/A	N/A	N/A	N/A	N/A	N/A	N/A	N/A	N/A	N/A	N/A	N/A	N/A	N/A	N/A	N/A	N/A	N/A	N/A	N/A	N/A	N/A	N/A	N/A	protein_coding		NC_007070.3:2001883-2013645	XP_006558614.1	XM_006558551.1	PREDICTED: uncharacterized protein LOC102656689 isoform X1 [Apis mellifera]	XR_407906.1	uncharacterized LOC102656689, transcript variant X5	XP_006558614.1	XR_407909.1 XR_407906.1 XR_407907.1 XR_407908.1 XR_407904.1 XR_407905.1 XR_407910.1 XR_407903.1 XR_407911.1 XM_006558551.1			XP_006558614.1
145	gene144	LOC102653619	102653619	102653619	uncharacterized LOC102653619	N/A	N/A	N/A	N/A	N/A	N/A	N/A	N/A	N/A	N/A	N/A	N/A	N/A	N/A	N/A	N/A	N/A	N/A	N/A	N/A	N/A	N/A	N/A	N/A	lncRNA		NC_007070.3:2022346-2030879				XR_407913.1	uncharacterized LOC102653619, transcript variant X2		XR_407913.1 XR_407914.1 XR_407912.1
146	gene145	LOC100579045	100579045	100579045	uncharacterized LOC100579045	N/A	N/A	N/A	N/A	N/A	N/A	N/A	N/A	N/A	N/A	N/A	N/A	N/A	N/A	N/A	N/A	N/A	N/A	N/A	N/A	N/A	N/A	N/A	N/A	lncRNA	GB47701	NC_007070.3:2042509-2045718				XR_407916.1	uncharacterized LOC100579045, transcript variant X2		XR_407916.1 XR_407915.1
147	gene146	Trnas-cga	100579083	100579083	transfer RNA serine (anticodon CGA)	N/A	N/A	N/A	N/A	N/A	N/A	N/A	N/A	N/A	N/A	N/A	N/A	N/A	N/A	N/A	N/A	N/A	N/A	N/A	N/A	N/A	N/A	N/A	N/A	tRNA		NC_007070.3:2094643-2094724
148	gene147	LOC102653712	102653712	102653712	uncharacterized LOC102653712	-1.30434	0.531735	-0.734758	0.40487	-0.420739	0.694359	-1.11525	0.190807	-0.817043	0.479367	-2.20541	0.475603	-1.07859	0.340892	-0.509429	0.698557	-1.34021	0.175524	-1.18561	0.257536	-0.451993	0.837721	0.306164	0.818797	lncRNA		NC_007070.3:2144895-2171670				XR_407918.1	uncharacterized LOC102653712, transcript variant X2		XR_407917.1 XR_407918.1
149	gene148	LOC100576602	100576602	100576602	uncharacterized LOC100576602	N/A	N/A	N/A	N/A	N/A	N/A	N/A	N/A	N/A	N/A	N/A	N/A	N/A	N/A	N/A	N/A	N/A	N/A	N/A	N/A	N/A	N/A	N/A	N/A	lncRNA		NC_007070.3:2174128-2213786				XR_407900.1	uncharacterized LOC100576602, transcript variant X1		XR_407901.1 XR_407900.1
150	gene149	LOC100576537	100576537	100576537	uncharacterized LOC100576537	-0.19065	0.946735	-0.757626	0.677453	0.565691	0.677788	0.402152	0.804553	0.368021	0.814619	0.345112	0.834691	-0.684784	0.624994	0.386623	0.801164	-2.07419	0.166163	-0.239376	0.923118	0.127012	0.960297	-1.85106	0.208118	protein_coding	GB47705	NC_007070.3:2182515-2203424	XP_003249349.1	XM_003249301.2	PREDICTED: uncharacterized protein LOC100576537 isoform X1 [Apis mellifera]	XM_006558550.1	uncharacterized LOC100576537, transcript variant X2	XP_003249349.1 XP_006558613.1	XM_006558550.1 XM_003249301.2 XR_407902.1			XP_003249349.1
151	gene150	LOC102656528	102656528	102656528	uncharacterized LOC102656528	N/A	N/A	N/A	N/A	N/A	N/A	N/A	N/A	N/A	N/A	N/A	N/A	N/A	N/A	N/A	N/A	N/A	N/A	N/A	N/A	N/A	N/A	N/A	N/A	lncRNA		NC_007070.3:2220141-2227260				XR_407899.1	uncharacterized LOC102656528		XR_407899.1
152	gene151	LOC725043	725043	725043	protein muscleblind-like	0.674498	0.268218	N/A	N/A	N/A	N/A	N/A	N/A	N/A	N/A	2.43523	0.00099792	2.00317	0.00255702	N/A	N/A	N/A	N/A	N/A	N/A	N/A	N/A	N/A	N/A	protein_coding		NC_007070.3:2399730-2671525	XP_006559949.1	XM_006559886.1	PREDICTED: protein muscleblind-like [Apis mellifera]	XM_006559886.1	protein muscleblind-like	XP_006559949.1	XM_006559886.1	FBpp0301759	3e-36	XP_006559949.1	3e-36	NOT reciprocal best hit	mbl	FBgn0265487	FBgn0265487	-	mbl
153	gene152	LOC102655497	102655497	102655497	uncharacterized LOC102655497	N/A	N/A	N/A	N/A	N/A	N/A	N/A	N/A	N/A	N/A	N/A	N/A	N/A	N/A	N/A	N/A	N/A	N/A	N/A	N/A	N/A	N/A	N/A	N/A	protein_coding		NC_007070.3:2653310-2670715	XP_006559948.1	XM_006559885.1	PREDICTED: uncharacterized protein LOC102655497 [Apis mellifera]	XM_006559885.1	uncharacterized LOC102655497	XP_006559948.1	XM_006559885.1			XP_006559948.1
154	gene153	LOC724992	724992	724992	RRP15-like protein	0.695514	0.0495767	1.03049	0.00323611	0.805171	0.0147433	0.501548	0.199864	0.32686	0.46808	0.680706	0.0445685	0.564048	0.145885	0.415224	0.299286	-0.174281	0.745016	-0.320674	0.479537	-0.0732249	0.926342	-0.223826	0.671348	protein_coding	GB50375	NC_007070.3:2697472-2698480	XP_006559947.1	XM_006559884.1	PREDICTED: RRP15-like protein-like [Apis mellifera]	XM_006559884.1	RRP15-like protein	XP_006559947.1	XM_006559884.1	FBpp0082462	3e-42	XP_006559947.1	3e-42	IS reciprocal best hit	CG3817	FBgn0038275	FBgn0038275	-	CG3817
155	gene154	LOC100576147	100576147	100576147	uncharacterized LOC100576147	N/A	N/A	N/A	N/A	N/A	N/A	N/A	N/A	N/A	N/A	N/A	N/A	N/A	N/A	N/A	N/A	N/A	N/A	N/A	N/A	N/A	N/A	N/A	N/A	protein_coding	GB50374	NC_007070.3:2744239-2748291	XP_006559945.1	XM_006559882.1	PREDICTED: forkhead box protein C1-like [Apis mellifera]	XM_006559882.1	uncharacterized LOC100576147	XP_006559945.1	XM_006559882.1	FBpp0088311	3e-80	XP_006559945.1	3e-80	IS reciprocal best hit	fd102C	FBgn0039937	FBgn0039937	forkhead domain 102C	fd102C
156	gene155	LOC724906	724906	724906	probable mitochondrial import inner membrane translocase subunit Tim17 1-like	N/A	N/A	N/A	N/A	N/A	N/A	N/A	N/A	N/A	N/A	N/A	N/A	N/A	N/A	N/A	N/A	N/A	N/A	N/A	N/A	N/A	N/A	N/A	N/A	protein_coding	GB50331	NC_007070.3:2759714-2760512	XP_001120807.1	XM_001120807.1	PREDICTED: probable mitochondrial import inner membrane translocase subunit Tim17 1-like [Apis mellifera]	XM_001120807.1	probable mitochondrial import inner membrane translocase subunit Tim17 1-like	XP_001120807.1	XM_001120807.1	FBpp0311388	7e-67	XP_001120807.1	7e-67	NOT reciprocal best hit	Tim17b	FBgn0263977	FBgn0263977	-	Tim17b
157	gene156	LOC410761	410761	410761	uncharacterized LOC410761	N/A	N/A	N/A	N/A	N/A	N/A	N/A	N/A	N/A	N/A	N/A	N/A	N/A	N/A	N/A	N/A	N/A	N/A	N/A	N/A	N/A	N/A	N/A	N/A	protein_coding	GB50332	NC_007070.3:2770081-2803621	XP_006559946.1	XM_006559883.1	PREDICTED: SKI family transcriptional corepressor 2-like [Apis mellifera]	XM_006559883.1	uncharacterized LOC410761	XP_006559946.1	XM_006559883.1	FBpp0306687	6e-132	XP_006559946.1	6e-132	IS reciprocal best hit	fuss	FBgn0039932	FBgn0039932	fussel	fuss
158	gene157	endoA	408623	408623	endophilin A	-0.458604	0.292634	-0.985758	0.00622886	-0.419245	0.350501	-0.700334	0.0710122	-0.231195	0.703783	1.29284	0.00099792	0.871542	0.0143175	-0.278607	0.618005	0.372981	0.440042	0.169309	0.813213	1.03752	0.00182016	0.156608	0.827451	protein_coding	GB50373	NC_007070.3:2812714-2830805	XP_006559930.1	XM_006559867.1	PREDICTED: endophilin-A isoform X1 [Apis mellifera]	XM_006559875.1	endophilin A, transcript variant X9	XP_006559933.1 XP_006559936.1 XP_006559940.1 XP_006559937.1 XP_006559944.1 XP_006559938.1 XP_006559939.1 XP_006559943.1 XP_006559930.1 XP_006559942.1 XP_006559931.1 XP_006559934.1 XP_006559935.1 XP_006559932.1 XP_006559941.1	XM_006559871.1 XM_006559874.1 XM_006559875.1 XM_006559869.1 XM_006559881.1 XM_006559868.1 XM_006559872.1 XM_006559873.1 XM_006559876.1 XM_006559877.1 XM_006559878.1 XM_006559880.1 XM_006559870.1 XM_006559879.1 XM_006559867.1	FBpp0306589	0	XP_006559930.1	0	IS reciprocal best hit	EndoA	FBgn0038659	FBgn0038659	Endophilin A	EndoA
159	gene158	Ranbp11	412834	412834	Ranbp11 protein	-0.280491	0.528433	-0.0655509	0.934227	-0.341898	0.408367	-0.16778	0.763533	0.0271082	0.975381	-0.0115618	0.98898	-0.0548968	0.946038	-0.0734055	0.923563	0.120341	0.842634	0.319495	0.45581	0.0421892	0.961557	-0.0462771	0.956843	protein_coding	GB50372	NC_007070.3:2830981-2836130	XP_006559928.1	XM_006559865.1	PREDICTED: importin-11 isoform X1 [Apis mellifera]	XM_006559865.1	Ranbp11 protein, transcript variant X1	XP_396286.4 XP_006559929.1 XP_006559928.1	XM_006559866.1 XM_006559865.1 XM_396286.5	FBpp0086416	0	XP_006559928.1	0	IS reciprocal best hit	Ranbp11	FBgn0053139	FBgn0053139	Ranbp11	Ranbp11
160	gene159	LOC725647	725647	725647	40S ribosomal protein S6-like	-0.550676	0.349239	-0.315908	0.676353	-0.281895	0.721373	-0.13647	0.899851	0.160156	0.86696	-0.10683	0.919404	-0.402277	0.519577	0.0605596	0.961304	-0.213538	0.77753	-0.152268	0.869477	-0.264798	0.724781	-0.016076	0.989378	protein_coding	GB50333	NC_007070.3:2836637-2838402	XP_001120419.1	XM_001120419.3	PREDICTED: 40S ribosomal protein S6-like [Apis mellifera]	XM_001120419.3	40S ribosomal protein S6-like	XP_001120419.1	XM_001120419.3	FBpp0071087	4e-133	XP_001120419.1	4e-133	IS reciprocal best hit	RpS6	FBgn0261592	FBgn0261592	Ribosomal protein S6	RpS6
161	gene160	LOC102655778	102655778	102655778	translation factor GUF1 homolog, mitochondrial-like	0.275602	0.673311	0.605189	0.174016	0.218352	0.7547	0.12998	0.877988	-0.370494	0.497373	-0.323437	0.653436	-0.0516611	0.962256	-0.390252	0.468226	-0.248916	0.67048	-0.328118	0.565074	-0.501547	0.306604	-0.378099	0.486641	protein_coding		NC_007070.3:2838724-2841531	XP_006559954.1	XM_006559891.1	PREDICTED: translation factor GUF1 homolog, mitochondrial-like [Apis mellifera]	XM_006559891.1	translation factor GUF1 homolog, mitochondrial-like	XP_006559954.1	XM_006559891.1	FBpp0099977	0	XP_006559954.1	0	IS reciprocal best hit	waw	FBgn0024182	FBgn0024182	waclaw	waw
162	gene161	MED21	412578	412578	mediator of RNA polymerase II transcription subunit 21	-0.415638	0.739863	-0.199722	0.897622	-0.219744	0.876067	0.000483683	0.998147	-0.400755	0.64823	0.0193094	0.990588	0.129047	0.918305	-0.334393	0.713206	0.0859215	0.951099	0.0271614	0.987672	0.0343785	0.983358	0.00856266	0.995197	protein_coding	GB50371	NC_007070.3:2841520-2843184	XP_006559927.1	XM_006559864.1	PREDICTED: mediator of RNA polymerase II transcription subunit 21 [Apis mellifera]	XM_006559864.1	mediator of RNA polymerase II transcription subunit 21	XP_006559927.1	XM_006559864.1	FBpp0112463	9e-58	XP_006559927.1	9e-58	IS reciprocal best hit	MED21	FBgn0040020	FBgn0040020	Mediator complex subunit 21	MED21
163	gene162	LOC411985	411985	411985	uncharacterized LOC411985	-0.110652	0.870133	-0.485431	0.182061	-0.202447	0.706462	-0.189117	0.726678	-0.0726879	0.927353	-0.160386	0.787828	-0.522168	0.156075	-0.049932	0.953561	0.222674	0.630744	0.102634	0.886573	-0.0439315	0.960589	-0.215808	0.690424	protein_coding	GB50370	NC_007070.3:2844922-2852093	XP_395451.4	XM_395451.5	PREDICTED: histone-lysine N-methyltransferase SETD1B-like isoform 1 [Apis mellifera]	XM_395451.5	uncharacterized LOC411985, transcript variant 1	XP_395451.4	XM_395451.5	FBpp0291457	7e-138	XP_395451.4	7e-138	IS reciprocal best hit	Set1	FBgn0040022	FBgn0040022	SET domain containing 1	Set1
164	gene163	LOC726316	726316	726316	cytochrome b-c1 complex subunit 6, mitochondrial-like	0.0618519	0.952841	0.290078	0.64002	0.187501	0.797836	0.0781136	0.937566	-0.0771943	0.936768	0.0988482	0.919119	0.430947	0.433325	0.174371	0.827093	-0.504647	0.270195	-0.110507	0.90583	-0.562321	0.235214	-0.293446	0.632288	protein_coding	GB50335	NC_007070.3:2852760-2853872	XP_001122063.2	XM_001122063.3	PREDICTED: cytochrome b-c1 complex subunit 6, mitochondrial-like [Apis mellifera]	XM_001122063.3	cytochrome b-c1 complex subunit 6, mitochondrial-like	XP_001122063.2	XM_001122063.3	FBpp0290999	9e-25	XP_001122063.2	9e-25	IS reciprocal best hit	UQCR-11	FBgn0260008	FBgn0260008	Ubiquinol-cytochrome c reductase 11 kDa subunit	UQCR-11
165	gene164	LOC726291	726291	726291	ankyrin repeat and FYVE domain-containing protein 1-like	-0.189932	0.958377	-0.23961	0.948421	-0.167641	0.962764	-0.18075	0.960806	-0.0929817	0.979504	-0.118171	0.973403	-0.413308	0.901049	-0.235895	0.942541	0.337095	0.889854	0.298871	0.922626	0.0813932	0.981638	0.0344764	0.992128	protein_coding	GB50369	NC_007070.3:2853751-2862345	XP_001122042.2	XM_001122042.3	PREDICTED: ankyrin repeat and FYVE domain-containing protein 1-like isoform X1 [Apis mellifera]	XM_006559861.1	ankyrin repeat and FYVE domain-containing protein 1-like, transcript variant X2	XP_006559924.1 XP_006559926.1 XP_001122042.2 XP_006559925.1	XM_006559861.1 XM_001122042.3 XM_006559863.1 XM_006559862.1	FBpp0112712	0	XP_001122042.2	0	IS reciprocal best hit	CG41099	FBgn0039955	FBgn0039955	-	CG41099
166	gene165	LOC100578472	100578472	100578472	uncharacterized LOC100578472	0.251425	0.938759	0.245224	0.941672	0.270618	0.932823	0.14336	0.969578	-0.360631	0.864977	0.095311	0.973285	0.475679	0.783966	-0.185318	0.942803	-0.244148	0.897522	0.114463	0.963815	0.0609944	0.979555	-0.343387	0.86142	protein_coding	GB50336	NC_007070.3:2858512-2860701	XP_003249578.1	XM_003249530.2	PREDICTED: uncharacterized protein LOC100578472 [Apis mellifera]	XM_003249530.2	uncharacterized LOC100578472	XP_003249578.1	XM_003249530.2			XP_003249578.1
167	gene166	LOC412000	412000	412000	uncharacterized protein KIAA1841-like	N/A	N/A	N/A	N/A	N/A	N/A	N/A	N/A	0.238289	0.777677	-0.677922	0.281485	-0.882903	0.155924	0.112649	0.920796	0.633707	0.189061	0.0829181	0.947203	-0.0432719	0.974619	0.347513	0.61992	protein_coding	GB50337	NC_007070.3:2863794-2867443	XP_006559923.1	XM_006559860.1	PREDICTED: uncharacterized protein KIAA1841-like [Apis mellifera]	XM_006559860.1	uncharacterized protein KIAA1841-like	XP_006559923.1	XM_006559860.1	FBpp0303933	9e-136	XP_006559923.1	9e-136	IS reciprocal best hit	CG6761	FBgn0036031	FBgn0036031	-	CG6761
168	gene167	LOC726235	726235	726235	lymphoid-specific helicase-like	N/A	N/A	N/A	N/A	N/A	N/A	N/A	N/A	-0.297878	0.768059	0.172202	0.885572	0.195396	0.865382	0.0927858	0.947852	0.778571	0.13754	-0.101495	0.940508	0.501501	0.478177	0.595811	0.355083	pseudogene	GB50367	NC_007070.3:2867466-2870827
169	gene168	LOC552162	552162	552162	SH3 domain-binding protein 5 homolog	0.81907	0.153861	0.445798	0.554697	0.39134	0.630598	0.61349	0.345431	-0.763211	0.202885	-1.162	0.0473949	-0.0564651	0.966046	-0.577777	0.352352	0.283201	0.684722	0.160878	0.87554	0.0196612	0.987208	0.209273	0.818835	protein_coding	GB50338	NC_007070.3:2871550-2875810	XP_006559918.1	XM_006559855.1	PREDICTED: SH3 domain-binding protein 5 homolog [Apis mellifera]	XM_006559855.1	SH3 domain-binding protein 5 homolog	XP_006559918.1	XM_006559855.1	FBpp0290722	3e-101	XP_006559918.1	3e-101	IS reciprocal best hit	pcs	FBgn0033988	FBgn0033988	parcas	pcs
170	gene169	LOC100578309	100578309	100578309	uncharacterized LOC100578309	0.236443	0.946972	0.18266	0.963514	-0.0850964	0.984229	0.327382	0.920672	N/A	N/A	N/A	N/A	N/A	N/A	N/A	N/A	0.832953	0.74622	N/A	N/A	0.726469	0.809978	0.630451	0.84951	protein_coding	GB50339	NC_007070.3:2877067-2881174	XP_006559919.1	XM_006559856.1	PREDICTED: uncharacterized protein LOC100578309 isoform X2 [Apis mellifera]	XM_006559856.1	uncharacterized LOC100578309, transcript variant X2	XP_006559920.1 XP_006559919.1 XP_003249577.1	XM_006559857.1 XM_003249529.2 XM_006559856.1			XP_006559919.1
171	gene170	LOC551450	551450	551450	uncharacterized LOC551450	-0.365153	0.391065	-0.108301	0.876377	-0.207123	0.701456	-0.144788	0.817973	0.0219093	0.98081	-0.0566314	0.946809	-0.603328	0.0840982	-0.0278225	0.975009	0.213846	0.661804	-0.000997162	0.998236	0.0869832	0.913851	-0.0105589	0.991133	protein_coding	GB50366	NC_007070.3:2880775-2883922	XP_006559921.1	XM_006559858.1	PREDICTED: uncharacterized protein LOC551450 isoform X1 [Apis mellifera]	XM_006559858.1	uncharacterized LOC551450, transcript variant X1	XP_006559921.1 XP_006559922.1	XM_006559858.1 XM_006559859.1	FBpp0086020	2e-139	XP_006559921.1	2e-139	IS reciprocal best hit	CG10933	FBgn0034264	FBgn0034264	-	CG10933
172	gene171	Snoo	724375	724375	Sno oncogene	N/A	N/A	N/A	N/A	N/A	N/A	N/A	N/A	N/A	N/A	N/A	N/A	N/A	N/A	N/A	N/A	N/A	N/A	N/A	N/A	N/A	N/A	N/A	N/A	protein_coding	GB50365	NC_007070.3:2888818-2892556	XP_001120210.1	XM_001120210.3	PREDICTED: ski oncogene [Apis mellifera]	XM_001120210.3	Sno oncogene	XP_001120210.1	XM_001120210.3	FBpp0310055	8e-73	XP_001120210.1	8e-73	IS reciprocal best hit	Snoo	FBgn0085450	FBgn0085450	Sno oncogene	Snoo
173	gene172	LOC724331	724331	724331	pre-mRNA-splicing factor CWC22 homolog	0.479061	0.495926	1.4037	0.00450099	0.72817	0.219438	0.0693591	0.961227	-0.323701	0.658297	-0.557704	0.345897	0.383391	0.531477	-0.117371	0.910653	0.301341	0.60833	0.378987	0.515068	0.161415	0.852116	0.469747	0.374661	protein_coding	GB50364	NC_007070.3:2894004-2895954	XP_006559953.1	XM_006559890.1	PREDICTED: pre-mRNA-splicing factor CWC22 homolog, partial [Apis mellifera]	XM_006559890.1	pre-mRNA-splicing factor CWC22 homolog	XP_006559953.1	XM_006559890.1	FBpp0080638	0	XP_006559953.1	0	IS reciprocal best hit	ncm	FBgn0086707	FBgn0086707	nucampholin	ncm
174	gene173	LOC102654274	102654274	102654274	uncharacterized LOC102654274	N/A	N/A	N/A	N/A	N/A	N/A	N/A	N/A	N/A	N/A	N/A	N/A	N/A	N/A	N/A	N/A	N/A	N/A	N/A	N/A	N/A	N/A	N/A	N/A	lncRNA		NC_007070.3:2896151-2896493				XR_408540.1	uncharacterized LOC102654274		XR_408540.1
175	gene174	LOC102655654	102655654	102655654	proton-coupled amino acid transporter 2-like	N/A	N/A	N/A	N/A	N/A	N/A	N/A	N/A	N/A	N/A	N/A	N/A	N/A	N/A	N/A	N/A	N/A	N/A	N/A	N/A	N/A	N/A	N/A	N/A	protein_coding		NC_007070.3:2933563-2941802	XP_006559952.1	XM_006559889.1	PREDICTED: proton-coupled amino acid transporter 2-like [Apis mellifera]	XM_006559889.1	proton-coupled amino acid transporter 2-like	XP_006559952.1	XM_006559889.1	FBpp0302702	3e-52	XP_006559952.1	3e-52	NOT reciprocal best hit	CG43693	FBgn0263776	FBgn0263776	-	CG43693
176	gene175	LOC102654241	102654241	102654241	uncharacterized LOC102654241	N/A	N/A	N/A	N/A	N/A	N/A	N/A	N/A	N/A	N/A	N/A	N/A	N/A	N/A	N/A	N/A	N/A	N/A	N/A	N/A	N/A	N/A	N/A	N/A	lncRNA		NC_007070.3:2948495-2950246				XR_408539.1	uncharacterized LOC102654241		XR_408539.1
177	gene176	LOC724238	724238	724238	Paired box gene 6	N/A	N/A	N/A	N/A	N/A	N/A	N/A	N/A	N/A	N/A	N/A	N/A	N/A	N/A	N/A	N/A	N/A	N/A	N/A	N/A	N/A	N/A	N/A	N/A	protein_coding	GB50342	NC_007070.3:2969592-3069489	XP_006559917.1	XM_006559854.1	PREDICTED: paired box protein Pax-6-like [Apis mellifera]	XM_006559854.1	Paired box gene 6	XP_006559917.1	XM_006559854.1	FBpp0088249	1e-144	XP_006559917.1	1e-144	NOT reciprocal best hit	toy	FBgn0019650	FBgn0019650	twin of eyeless	toy
178	gene177	LOC100576540	100576540	100576540	uncharacterized LOC100576540	0.98554	0.00323611	0.984727	0.00323611	0.651754	0.0828042	0.0940493	0.903371	-1.35638	0.00099792	-0.792211	0.0134599	0.699048	0.0476733	-0.954258	0.00566636	-2.2639	0.00099792	-0.396558	0.467527	-0.496946	0.320667	-0.391936	0.391065	protein_coding	GB50363	NC_007070.3:3040685-3044132	XP_006559915.1	XM_006559852.1	PREDICTED: protein piccolo-like isoform X1 [Apis mellifera]	XM_006559852.1	uncharacterized LOC100576540, transcript variant X1	XP_006559915.1 XP_006559916.1	XM_006559852.1 XM_006559853.1	FBpp0311446	5e-15	XP_006559915.1	5e-15	NOT reciprocal best hit	Muc91C	FBgn0038642	FBgn0038642	Mucin 91C	Muc91C
179	gene178	LOC551279	551279	551279	uncharacterized LOC551279	0.551822	0.279537	0.323953	0.626606	0.52757	0.31711	0.34657	0.588853	0.152192	0.866815	0.397481	0.529516	-0.45098	0.471458	-0.203495	0.817884	0.957678	0.0351183	0.272025	0.745265	0.371832	0.610917	1.15611	0.0147433	protein_coding	GB50360	NC_007070.3:3075231-3088297	XP_006559914.1	XM_006559851.1	PREDICTED: zinc finger CCCH domain-containing protein 11A-like [Apis mellifera]	XM_006559851.1	uncharacterized LOC551279	XP_006559914.1	XM_006559851.1			XP_006559914.1
180	gene179	LOC408624	408624	408624	UHRF1-binding protein 1-like	0.0958087	0.912638	0.0137943	0.990363	0.161519	0.824521	-0.155334	0.838223	-0.109741	0.88943	-0.175251	0.8011	0.142105	0.841582	-0.124013	0.871372	0.74213	0.0187696	0.339099	0.485812	0.61644	0.100538	0.408578	0.354991	protein_coding	GB50359	NC_007070.3:3090452-3101529	XP_006559909.1	XM_006559846.1	PREDICTED: UHRF1-binding protein 1-like isoform X2 [Apis mellifera]	XM_006559846.1	UHRF1-binding protein 1-like, transcript variant X2	XP_006559912.1 XP_006559913.1 XP_006559909.1 XP_392165.4 XP_006559910.1 XP_006559911.1	XM_392165.5 XM_006559849.1 XM_006559847.1 XM_006559848.1 XM_006559846.1 XM_006559850.1	FBpp0303012	0	XP_006559909.1	0	IS reciprocal best hit	CG34126	FBgn0083962	FBgn0083962	-	CG34126
181	gene180	LOC727419	727419	727419	ribonuclease P protein subunit p29-like	0.400421	0.453151	0.514465	0.280574	0.084387	0.932447	0.170914	0.826971	-0.767352	0.0566752	-0.841219	0.0451396	-0.0770772	0.929684	-0.198685	0.759746	-0.410548	0.329688	-0.230016	0.695004	-0.255975	0.648395	-0.322022	0.527517	protein_coding	GB50343	NC_007070.3:3101946-3102922	XP_001123127.3	XM_001123127.3	PREDICTED: ribonuclease P protein subunit p29-like [Apis mellifera]	XM_001123127.3	ribonuclease P protein subunit p29-like	XP_001123127.3	XM_001123127.3	FBpp0076478	4e-30	XP_001123127.3	4e-30	IS reciprocal best hit	CG8038	FBgn0035831	FBgn0035831	-	CG8038
182	gene181	LOC550716	550716	550716	clathrin heavy chain-like	0.175034	0.765809	-0.304943	0.523048	0.288203	0.540205	0.163845	0.789173	0.203277	0.702236	-0.130285	0.844901	-0.77856	0.0228656	-0.0272288	0.976651	0.318547	0.444802	-0.160994	0.801617	-0.128375	0.852748	0.290201	0.535593	protein_coding	GB50357	NC_007070.3:3105719-3115201	XP_623111.3	XM_623108.4	PREDICTED: clathrin heavy chain-like isoform 1 [Apis mellifera]	XM_623108.4	clathrin heavy chain-like, transcript variant 1	XP_623111.3	XM_623108.4	FBpp0308531	0	XP_623111.3	0	IS reciprocal best hit	Chc	FBgn0000319	FBgn0000319	Clathrin heavy chain	Chc
183	gene182	RpLP2	725884	725884	ribosomal protein P2	-0.330564	0.658894	-0.0101406	0.993673	-0.0416032	0.974922	0.0641402	0.96075	0.268974	0.73072	0.13947	0.887587	0.347972	0.616633	0.20129	0.821327	-0.878324	0.0535558	-0.347655	0.627174	-0.337738	0.647875	-0.343706	0.630042	protein_coding	GB50356	NC_007070.3:3115783-3117225	XP_001120364.1	XM_001120364.3	PREDICTED: 60S acidic ribosomal protein P2 [Apis mellifera]	XM_001120364.3	ribosomal protein P2	XP_001120364.1	XM_001120364.3	FBpp0086252	2e-24	XP_001120364.1	2e-24	IS reciprocal best hit	RpLP2	FBgn0003274	FBgn0003274	Ribosomal protein LP2	RpLP2
184	gene183	egh	727422	727422	beta-1,4-mannosyltransferase egh	0.137621	0.823436	-0.0869662	0.903121	-0.0929839	0.896896	-0.0109264	0.989655	-0.442221	0.232176	-0.180998	0.743111	-0.0651872	0.933109	-0.467177	0.200544	-0.440234	0.182961	-0.210544	0.679884	0.37204	0.365361	-0.229845	0.636871	protein_coding	GB50344	NC_007070.3:3117683-3121129	NP_001229485.1	NM_001242556.1	beta-1,4-mannosyltransferase egh [Apis mellifera]	NM_001242556.1	beta-1,4-mannosyltransferase egh	NP_001229485.1	NM_001242556.1	FBpp0309090	0	NP_001229485.1	0	IS reciprocal best hit	egh	FBgn0001404	FBgn0001404	egghead	egh
185	gene184	ns2	725378	725378	nucleostemin 2	0.721336	0.123241	0.83884	0.0577195	0.175374	0.845395	0.231343	0.766167	-0.259427	0.698065	-0.618485	0.209203	-0.590763	0.240949	-0.292881	0.646678	0.205254	0.762648	0.153138	0.858455	0.326862	0.584825	0.630824	0.150834	protein_coding		NC_007070.3:3124471-3127592	XP_003249581.1	XM_003249533.2	PREDICTED: nucleolar GTP-binding protein 2 [Apis mellifera]	XM_003249533.2	nucleostemin 2	XP_003249581.1	XM_003249533.2	FBpp0086063	0	XP_003249581.1	0	IS reciprocal best hit	Ns2	FBgn0034243	FBgn0034243	Nucleostemin ortholog (H. sapiens) 2	Ns2
186	gene185	LOC550706	550706	550706	glycogen phosphorylase	-0.220667	0.66029	-0.315857	0.459326	-0.155724	0.794437	-0.140616	0.815731	-0.139679	0.817896	-0.182311	0.739899	-0.714059	0.030385	0.0601766	0.938875	0.258982	0.542923	-0.00832927	0.992297	-0.221538	0.661902	0.152073	0.798652	protein_coding	GB50345	NC_007070.3:3127883-3134623	XP_006559905.1	XM_006559842.1	PREDICTED: probable phosphorylase b kinase regulatory subunit alpha-like isoform X1 [Apis mellifera]	XM_006559842.1	glycogen phosphorylase, transcript variant X1	XP_006559906.1 XP_006559907.1 XP_006559908.1 XP_006559905.1	XM_006559843.1 XM_006559844.1 XM_006559842.1 XM_006559845.1	FBpp0113087	0	XP_006559905.1	0	IS reciprocal best hit	CG7766	FBgn0030087	FBgn0030087	-	CG7766
187	gene186	mRpL28	412473	412473	mitochondrial ribosomal protein L28	0.251152	0.581875	0.78125	0.0121319	0.510029	0.149688	0.0609775	0.936904	0.0198838	0.982217	0.053519	0.949163	0.24686	0.610218	0.0941923	0.89442	-0.0409264	0.959861	-0.154105	0.792785	-0.163098	0.776953	-0.262043	0.56122	protein_coding	GB50355	NC_007070.3:3134901-3136613	XP_395930.3	XM_395930.5	PREDICTED: 39S ribosomal protein L28, mitochondrial [Apis mellifera]	XM_395930.5	mitochondrial ribosomal protein L28	XP_395930.3	XM_395930.5	FBpp0303669	1e-86	XP_395930.3	1e-86	IS reciprocal best hit	mRpL28	FBgn0031660	FBgn0031660	mitochondrial ribosomal protein L28	mRpL28
188	gene187	LOC102655618	102655618	102655618	translation initiation factor eIF-2B subunit epsilon-like	0.336571	0.682689	0.24825	0.743613	0.413938	0.508526	0.165066	0.863701	-0.542566	0.353634	-0.354634	0.557911	0.0782565	0.936477	-0.490938	0.357462	-0.37479	0.450146	-0.133024	0.861148	-0.415067	0.405465	-0.145274	0.843798	protein_coding		NC_007070.3:3136952-3140145	XP_006559951.1	XM_006559888.1	PREDICTED: translation initiation factor eIF-2B subunit epsilon-like [Apis mellifera]	XM_006559888.1	translation initiation factor eIF-2B subunit epsilon-like	XP_006559951.1	XM_006559888.1	FBpp0089217	5e-64	XP_006559951.1	5e-64	IS reciprocal best hit	eIF2B-epsilon	FBgn0023512	FBgn0023512	eIF2B-epsilon	eIF2B-epsilon
189	gene188	Rph	413784	413784	rabphilin	0.027795	0.986289	-0.328063	0.70393	-0.180287	0.876534	0.1018	0.934827	0.626362	0.554637	-0.0411099	0.985876	-0.250811	0.899811	0.555237	0.588853	-0.188851	0.912154	-0.473553	0.722497	-0.518676	0.691395	-0.253216	0.873269	protein_coding	GB50353	NC_007070.3:3139117-3146512	XP_006559950.1	XM_006559887.1	PREDICTED: rabphilin-1 [Apis mellifera]	XM_006559887.1	rabphilin	XP_006559950.1	XM_006559887.1	FBpp0304575	8e-68	XP_006559950.1	8e-68	IS reciprocal best hit	Rph	FBgn0030230	FBgn0030230	Rabphilin	Rph
190	gene189	LOC412610	412610	412610	glutathione synthetase-like	0.102453	0.879608	0.330458	0.422443	-0.194502	0.723753	-0.0433174	0.958977	-0.25671	0.593284	-0.579733	0.121037	0.0583855	0.942558	-0.123106	0.850579	-0.216168	0.648964	0.090426	0.903245	-0.0966618	0.893835	0.0216205	0.980506	protein_coding	GB50352	NC_007070.3:3147279-3151194	XP_006559903.1	XM_006559840.1	PREDICTED: glutathione synthetase isoform X1 [Apis mellifera]	XM_006559840.1	glutathione synthetase-like, transcript variant X1	XP_006559903.1 XP_006559904.1	XM_006559841.1 XM_006559840.1	FBpp0290196	2e-173	XP_006559903.1	2e-173	IS reciprocal best hit	GSS	FBgn0030882	FBgn0030882	Glutathione Synthetase	GSS
191	gene190	LOC551574	551574	551574	polymerase delta-interacting protein 2-like	-0.34662	0.398686	-0.364979	0.364986	-0.211801	0.680081	-0.0775472	0.919207	0.147479	0.815968	-0.252635	0.605188	-0.69888	0.0335704	0.0147341	0.987715	-0.0786908	0.910271	0.0298185	0.974833	-0.280288	0.543449	0.0283783	0.975381	protein_coding	GB50347	NC_007070.3:3154089-3156839	XP_006559902.1	XM_006559839.1	PREDICTED: LOW QUALITY PROTEIN: polymerase delta-interacting protein 2-like [Apis mellifera]	XM_006559839.1	polymerase delta-interacting protein 2-like	XP_006559902.1	XM_006559839.1	FBpp0078330	3e-146	XP_006559902.1	3e-146	IS reciprocal best hit	POLDIP2	FBgn0037329	FBgn0037329	Polymerase (DNA-directed), delta interacting protein 2	POLDIP2
192	gene191	LOC724901	724901	724901	bleomycin hydrolase-like	-0.201403	0.705746	-0.229156	0.642544	-0.0230705	0.980078	-0.185832	0.735251	-0.225013	0.664112	-0.0548368	0.947895	-0.064979	0.936749	-0.229169	0.651397	-0.0672857	0.923033	-0.0308598	0.972256	-0.0962628	0.892209	-0.336566	0.425938	protein_coding	GB50348	NC_007070.3:3157722-3160616	XP_001119959.2	XM_001119959.3	PREDICTED: bleomycin hydrolase-like isoform X1 [Apis mellifera]	XM_001119959.3	bleomycin hydrolase-like, transcript variant X1	XP_001119959.2 XP_006559901.1	XM_006559838.1 XM_001119959.3	FBpp0071144	0	XP_001119959.2	0	IS reciprocal best hit	CG1440	FBgn0030038	FBgn0030038	-	CG1440
193	gene192	LOC725638	725638	725638	uncharacterized protein F58A4.6-like	0.297743	0.54522	0.747368	0.0320038	-0.0543575	0.953895	0.123171	0.865156	-0.626038	0.0840982	-0.517581	0.169205	0.250266	0.599098	-0.269843	0.577272	0.232486	0.598127	-0.0799918	0.914455	0.26651	0.558143	0.285093	0.520186	protein_coding	GB50350	NC_007070.3:3161133-3162741	XP_001121467.2	XM_001121467.3	PREDICTED: uncharacterized protein F58A4.6-like [Apis mellifera]	XM_001121467.3	uncharacterized protein F58A4.6-like	XP_001121467.2	XM_001121467.3	FBpp0071188	6e-44	XP_001121467.2	6e-44	IS reciprocal best hit	CG12123	FBgn0030039	FBgn0030039	-	CG12123
194	gene193	LOC412016	412016	412016	transforming growth factor beta regulator 1-like	0.0348788	0.975914	-0.342978	0.575168	0.251159	0.701323	0.230212	0.735214	-0.468157	0.298024	0.123289	0.870133	-0.405367	0.411567	-0.489058	0.283962	-0.935114	0.00934033	-0.690583	0.0856016	-1.18177	0.00182016	-0.818265	0.0313576	protein_coding	GB48017	NC_007070.3:3229970-3232009	XP_395482.4	XM_395482.5	PREDICTED: transforming growth factor beta regulator 1-like [Apis mellifera]	XM_395482.5	transforming growth factor beta regulator 1-like	XP_395482.4	XM_395482.5	FBpp0084165	1e-44	XP_395482.4	1e-44	IS reciprocal best hit	CG31111	FBgn0051111	FBgn0051111	-	CG31111
195	gene194	LOC412017	412017	412017	etoposide-induced protein 2.4-like	-0.237703	0.735988	-0.788673	0.0983373	-0.303345	0.631537	-0.299216	0.641442	0.242985	0.722312	-0.133647	0.881893	-0.393155	0.50925	-0.00991619	0.9932	-0.118349	0.88777	-0.0476896	0.965022	-0.670224	0.161323	-0.0603441	0.955643	protein_coding	GB48039	NC_007070.3:3232120-3234824	XP_006560334.1	XM_006560271.1	PREDICTED: etoposide-induced protein 2.4-like isoform X1 [Apis mellifera]	XM_395483.5	etoposide-induced protein 2.4-like, transcript variant X2	XP_006560334.1 XP_395483.2	XM_006560271.1 XM_395483.5	FBpp0077103	1e-94	XP_006560334.1	1e-94	IS reciprocal best hit	tank	FBgn0031635	FBgn0031635	tank	tank
196	gene195	LOC552366	552366	552366	uncharacterized LOC552366	-0.771153	0.0256695	-1.54251	0.00099792	-0.837842	0.0147433	-1.37388	0.00099792	0.0467638	0.960489	-0.468121	0.231914	-0.915197	0.00388116	-0.168478	0.783177	-0.949006	0.00677306	-1.33959	0.00099792	-1.60497	0.00099792	-0.155163	0.81878	protein_coding	GB48038	NC_007070.3:3237324-3240219	XP_625285.2	XM_625282.4	PREDICTED: uncharacterized protein LOC552366 [Apis mellifera]	XM_625282.4	uncharacterized LOC552366	XP_625285.2	XM_625282.4			XP_625285.2
197	gene196	LOC100578752	100578752	100578752	uncharacterized LOC100578752	0.182907	0.74773	0.688179	0.0417226	0.213499	0.695841	0.0100226	0.990496	-0.401251	0.395719	-0.01498	0.988375	-0.241516	0.678275	-0.319457	0.536499	-0.105375	0.873294	0.134641	0.836238	0.354482	0.433493	0.0682403	0.933356	protein_coding	GB48018	NC_007070.3:3240408-3243566	XP_003249667.1	XM_003249619.2	PREDICTED: uncharacterized protein LOC100578752 [Apis mellifera]	XM_003249619.2	uncharacterized LOC100578752	XP_003249667.1	XM_003249619.2			XP_003249667.1
198	gene197	LOC726810	726810	726810	radial spoke head 10 homolog B-like	N/A	N/A	N/A	N/A	N/A	N/A	N/A	N/A	N/A	N/A	N/A	N/A	N/A	N/A	N/A	N/A	N/A	N/A	N/A	N/A	N/A	N/A	N/A	N/A	protein_coding	GB48037	NC_007070.3:3242690-3248924	XP_006560330.1	XM_006560267.1	PREDICTED: radial spoke head 1 homolog isoform X1 [Apis mellifera]	XM_006560269.1	radial spoke head 10 homolog B-like, transcript variant X3	XP_006560331.1 XP_006560333.1 XP_006560330.1 XP_006560332.1	XM_006560270.1 XM_006560269.1 XM_006560267.1 XM_006560268.1	FBpp0080018	6e-44	XP_006560330.1	6e-44	IS reciprocal best hit	CG5458	FBgn0032478	FBgn0032478	-	CG5458
199	gene198	LOC102655581	102655581	102655581	uncharacterized LOC102655581	-0.500588	0.264876	-0.257337	0.661341	-0.142247	0.848269	-0.123946	0.872317	-0.196619	0.77294	-0.193732	0.773549	-0.410175	0.420889	-0.22365	0.730931	-0.509437	0.254833	-0.194636	0.784258	-0.181243	0.80646	-0.169671	0.821969	lncRNA		NC_007070.3:3248983-3251735				XR_408687.1	uncharacterized LOC102655581, transcript variant X2		XR_408686.1 XR_408687.1
200	gene199	LOC727399	727399	727399	protein numb-like	0.143159	0.83246	0.105399	0.888031	-0.0337945	0.971917	0.0992055	0.896381	0.160646	0.817788	1.22437	0.00099792	0.465624	0.269708	0.0713193	0.938437	0.215497	0.703575	0.361449	0.465801	0.888713	0.0125842	0.360835	0.461536	protein_coding	GB48034	NC_007070.3:3254396-3279815	XP_001123108.2	XM_001123108.3	PREDICTED: protein numb-like isoform X1 [Apis mellifera]	XM_001123108.3	protein numb-like, transcript variant X1	XP_006560322.1 XP_006560323.1 XP_006560324.1 XP_001123108.2	XM_006560259.1 XM_006560261.1 XR_408684.1 XM_006560260.1 XM_001123108.3	FBpp0308609	2e-155	XP_001123108.2	2e-155	IS reciprocal best hit	numb	FBgn0002973	FBgn0002973	numb	numb
201	gene200	LOC102655040	102655040	102655040	uncharacterized LOC102655040	N/A	N/A	N/A	N/A	N/A	N/A	N/A	N/A	N/A	N/A	N/A	N/A	N/A	N/A	N/A	N/A	N/A	N/A	N/A	N/A	N/A	N/A	N/A	N/A	lncRNA		NC_007070.3:3269386-3272133				XR_408683.1	uncharacterized LOC102655040		XR_408683.1
202	gene201	LOC726015	726015	726015	cytoplasmic dynein 2 light intermediate chain 1-like	0.299986	0.926728	0.672652	0.734414	0.10732	0.974453	0.0669463	0.98543	0.00323162	0.999016	-0.547911	0.906581	-1.13516	0.700305	-0.216536	0.961798	-0.608597	0.836498	-0.418629	0.905145	-0.19221	0.963455	-0.242476	0.939876	protein_coding	GB48032	NC_007070.3:3287256-3318379	XP_006560326.1	XM_006560263.1	PREDICTED: cytoplasmic dynein 2 light intermediate chain 1-like isoform X1 [Apis mellifera]	XM_006560263.1	cytoplasmic dynein 2 light intermediate chain 1-like, transcript variant X1	XP_006560327.1 XP_006560328.1 XP_006560326.1 XP_006560329.1	XM_006560266.1 XM_006560263.1 XM_006560264.1 XM_006560265.1	FBpp0079410	9e-35	XP_006560326.1	9e-35	IS reciprocal best hit	CG3769	FBgn0032119	FBgn0032119	-	CG3769
203	gene202	LOC102655185	102655185	102655185	uncharacterized LOC102655185	1.0989	0.909196	0.120564	0.985602	0.231109	0.980553	N/A	N/A	0.782969	0.951265	1.22285	0.90997	0.0895078	0.988781	0.293306	0.978433	0.0738134	0.992761	-0.972874	0.915638	-0.261019	0.979475	-0.549016	0.94621	protein_coding		NC_007070.3:3291821-3294937	XP_006560325.1	XM_006560262.1	PREDICTED: uncharacterized protein LOC102655185 [Apis mellifera]	XM_006560262.1	uncharacterized LOC102655185	XP_006560325.1	XM_006560262.1			XP_006560325.1
204	gene203	LOC552041	552041	552041	uncharacterized LOC552041	-0.161524	0.834953	-0.555462	0.215534	-0.729617	0.0656284	-0.662039	0.125745	0.598026	0.146398	0.433593	0.376108	-0.778939	0.0442836	-0.402195	0.408855	-0.497726	0.245147	-0.628601	0.170847	-0.464578	0.365361	-1.09804	0.00323611	protein_coding	GB48020	NC_007070.3:3294129-3297332	XP_006560336.1	XM_006560273.1	PREDICTED: flocculation protein FLO11-like [Apis mellifera]	XM_006560273.1	uncharacterized LOC552041	XP_006560336.1	XM_006560273.1			XP_006560336.1
205	gene204	LOC102655224	102655224	102655224	uncharacterized LOC102655224	N/A	N/A	N/A	N/A	N/A	N/A	N/A	N/A	N/A	N/A	N/A	N/A	N/A	N/A	N/A	N/A	N/A	N/A	N/A	N/A	N/A	N/A	N/A	N/A	lncRNA		NC_007070.3:3305524-3306862				XR_408685.1	uncharacterized LOC102655224		XR_408685.1
206	gene205	scat	725982	725982	vacuolar protein sorting-associated protein 54	0.0412309	0.991133	0.0853821	0.98147	-0.00804052	0.997101	-0.0150619	0.995901	0.0256154	0.995601	-0.421786	0.932951	-0.643819	0.860576	0.0176157	0.996083	0.0684688	0.984696	-0.00987703	0.997314	0.19051	0.959982	-0.261759	0.932228	protein_coding	GB48031	NC_007070.3:3317864-3322720	XP_001121762.2	XM_001121762.3	PREDICTED: vacuolar protein sorting-associated protein 54 [Apis mellifera]	XM_001121762.3	vacuolar protein sorting-associated protein 54	XP_001121762.2	XM_001121762.3	FBpp0079409	0	XP_001121762.2	0	IS reciprocal best hit	scat	FBgn0011232	FBgn0011232	scattered	scat
207	gene206	KLHL10	411968	411968	kelch-like 10 (Drosophila)	N/A	N/A	N/A	N/A	N/A	N/A	N/A	N/A	N/A	N/A	N/A	N/A	N/A	N/A	N/A	N/A	N/A	N/A	N/A	N/A	N/A	N/A	N/A	N/A	protein_coding	GB48030	NC_007070.3:3324113-3330257	XP_006560321.1	XM_006560258.1	PREDICTED: kelch-like protein 10 [Apis mellifera]	XM_006560258.1	kelch-like 10 (Drosophila)	XP_006560321.1	XM_006560258.1	FBpp0112409	0	XP_006560321.1	0	IS reciprocal best hit	klhl10	FBgn0040038	FBgn0040038	-	klhl10
208	gene207	LOC102654966	102654966	102654966	uncharacterized LOC102654966	N/A	N/A	N/A	N/A	N/A	N/A	N/A	N/A	N/A	N/A	N/A	N/A	N/A	N/A	N/A	N/A	N/A	N/A	N/A	N/A	N/A	N/A	N/A	N/A	lncRNA		NC_007070.3:3326828-3327941				XR_408681.1	uncharacterized LOC102654966, transcript variant X1		XR_408681.1 XR_408682.1
209	gene208	LOC725922	725922	725922	mitochondrial carnitine/acylcarnitine carrier protein CACL-like	0.259057	0.600595	-0.284932	0.551531	-0.199324	0.721301	-0.398744	0.343237	0.96775	0.0078289	0.77674	0.0253144	0.824974	0.0151651	0.318655	0.511145	0.303114	0.523048	0.510593	0.233686	-0.0127677	0.989896	-0.316699	0.518321	protein_coding	GB48029	NC_007070.3:3330314-3334168	XP_001121709.2	XM_001121709.3	PREDICTED: mitochondrial carnitine/acylcarnitine carrier protein CACL-like isoform X1 [Apis mellifera]	XM_001121709.3	mitochondrial carnitine/acylcarnitine carrier protein CACL-like, transcript variant X1	XP_001121709.2 XP_006560320.1	XM_001121709.3 XM_006560257.1	FBpp0304055	4e-96	XP_001121709.2	4e-96	IS reciprocal best hit	CG4995	FBgn0032219	FBgn0032219	-	CG4995
210	gene209	LOC408622	408622	408622	phenylalanine hydroxylase	-0.207849	0.747268	-0.120183	0.880467	0.174572	0.794739	-0.388542	0.440648	0.0987891	0.900486	0.986132	0.00509248	1.05599	0.00255702	-0.361097	0.434559	0.360112	0.477361	0.00504728	0.995097	0.18808	0.782844	-0.306303	0.503257	protein_coding	GB48022	NC_007070.3:3335414-3342024	XP_623300.1	XM_623297.4	PREDICTED: protein henna-like isoformX2 [Apis mellifera]	XM_006560256.1	phenylalanine hydroxylase, transcript variant X3	XP_623300.1 XP_006560319.1	XM_006560256.1 XM_623297.4	FBpp0306707	0	XP_623300.1	0	IS reciprocal best hit	Hn	FBgn0001208	FBgn0001208	Henna	Hn
211	gene210	Clk	410757	410757	clock	0.020829	0.984364	-0.598391	0.167078	-0.0111374	0.990817	-0.288863	0.599832	0.0233436	0.98081	0.238237	0.656819	0.0222003	0.981738	-0.0124804	0.989378	-0.217878	0.682277	-0.0801718	0.923193	0.296563	0.544758	-0.139289	0.839021	protein_coding	GB48028	NC_007070.3:3344297-3350160	XP_394233.4	XM_394233.5	PREDICTED: circadian locomoter output cycles protein kaput [Apis mellifera]	XM_394233.5	clock	XP_394233.4	XM_394233.5	FBpp0076500	3e-156	XP_394233.4	3e-156	NOT reciprocal best hit	Clk	FBgn0023076	FBgn0023076	Clock	Clk
212	gene211	mbl	410758	410758	muscleblind	0.620528	0.0847573	0.914062	0.00622886	0.744749	0.0235823	0.25409	0.604387	0.406007	0.348267	1.41689	0.00099792	0.31952	0.519717	0.0393143	0.967079	-0.290217	0.536379	-0.162549	0.807448	0.599336	0.116641	-0.109118	0.890267	protein_coding	GB48026	NC_007070.3:3390998-3429982	XP_006560311.1	XM_006560248.1	PREDICTED: SWI/SNF chromatin-remodeling complex subunit sol1 isoform X1 [Apis mellifera]	XM_006560248.1	muscleblind, transcript variant X1	XP_006560317.1 XP_006560312.1 XP_006560313.1 XP_006560318.1 XP_006560314.1 XP_006560315.1 XP_006560311.1 XP_006560316.1	XM_006560253.1 XM_006560250.1 XM_006560251.1 XM_006560254.1 XM_006560255.1 XM_006560249.1 XM_006560248.1 XM_006560252.1	FBpp0307871	1e-106	XP_006560311.1	1e-106	IS reciprocal best hit	mbl	FBgn0265487	FBgn0265487	-	mbl
213	gene212	LOC102654515	102654515	102654515	uncharacterized LOC102654515	N/A	N/A	N/A	N/A	N/A	N/A	N/A	N/A	N/A	N/A	N/A	N/A	N/A	N/A	N/A	N/A	N/A	N/A	N/A	N/A	N/A	N/A	N/A	N/A	lncRNA		NC_007070.3:3418056-3419798				XR_408679.1	uncharacterized LOC102654515		XR_408679.1
214	gene213	LOC102654790	102654790	102654790	uncharacterized LOC102654790	N/A	N/A	N/A	N/A	N/A	N/A	N/A	N/A	N/A	N/A	N/A	N/A	N/A	N/A	N/A	N/A	N/A	N/A	N/A	N/A	N/A	N/A	N/A	N/A	lncRNA		NC_007070.3:3443129-3451334				XR_408680.1	uncharacterized LOC102654790		XR_408680.1
215	gene214	LOC100578847	100578847	100578847	histone-lysine N-methyltransferase SETMAR-like	N/A	N/A	N/A	N/A	N/A	N/A	N/A	N/A	N/A	N/A	N/A	N/A	N/A	N/A	N/A	N/A	N/A	N/A	N/A	N/A	N/A	N/A	N/A	N/A	protein_coding		NC_007070.3:3486095-3487027	XP_006560335.1	XM_006560272.1	PREDICTED: histone-lysine N-methyltransferase SETMAR-like [Apis mellifera]	XM_006560272.1	histone-lysine N-methyltransferase SETMAR-like	XP_006560335.1	XM_006560272.1			XP_006560335.1
216	gene215	LOC409780	409780	409780	CUGBP Elav-like family member 2-like	0.430504	0.26663	1.08057	0.00099792	0.762511	0.0239363	0.0544278	0.948136	0.171173	0.760172	0.81124	0.01759	-0.010101	0.989868	0.0894432	0.901782	0.55305	0.093916	0.410493	0.3052	0.517991	0.192948	0.463455	0.215138	protein_coding	GB49723	NC_007070.3:3593472-4052164	XP_006560836.1	XM_006560773.1	PREDICTED: CUGBP Elav-like family member 2-like isoform X1 [Apis mellifera]	XM_006560773.1	CUGBP Elav-like family member 2-like, transcript variant X1	XP_006560836.1 XP_006560840.1 XP_006560844.1 XP_006560845.1 XP_006560839.1 XP_006560838.1 XP_006560848.1 XP_006560841.1 XP_006560849.1 XP_006560847.1 XP_006560842.1 XP_006560843.1 XP_006560837.1 XP_006560846.1	XM_006560777.1 XM_006560779.1 XM_006560776.1 XM_006560775.1 XM_006560778.1 XM_006560780.1 XM_006560781.1 XM_006560785.1 XM_006560774.1 XM_006560786.1 XM_006560773.1 XM_006560782.1 XM_006560783.1 XM_006560784.1	FBpp0304034	1e-166	XP_006560836.1	1e-166	IS reciprocal best hit	aret	FBgn0000114	FBgn0000114	arrest	aret
217	gene216	LOC102656720	102656720	102656720	uncharacterized LOC102656720	0.166518	0.968177	-0.0964872	0.984585	-0.572097	0.887788	-0.349286	0.925554	-0.0302583	0.994567	0.441964	0.931629	-0.233027	0.965778	-0.0448326	0.9932	-0.0101353	0.997414	-0.454231	0.927297	-0.258001	0.964773	-0.0950895	0.986804	lncRNA		NC_007070.3:3594797-3604413				XR_408871.1	uncharacterized LOC102656720		XR_408871.1
218	gene217	LOC102656333	102656333	102656333	uncharacterized LOC102656333	N/A	N/A	N/A	N/A	N/A	N/A	N/A	N/A	N/A	N/A	N/A	N/A	N/A	N/A	N/A	N/A	N/A	N/A	N/A	N/A	N/A	N/A	N/A	N/A	lncRNA		NC_007070.3:3620228-3625102				XR_408870.1	uncharacterized LOC102656333		XR_408870.1
219	gene218	LOC102656310	102656310	102656310	uncharacterized LOC102656310	N/A	N/A	N/A	N/A	N/A	N/A	N/A	N/A	N/A	N/A	N/A	N/A	N/A	N/A	N/A	N/A	N/A	N/A	N/A	N/A	N/A	N/A	N/A	N/A	lncRNA		NC_007070.3:3626590-3651914				XR_408869.1	uncharacterized LOC102656310		XR_408869.1
220	gene219	LOC102656277	102656277	102656277	uncharacterized LOC102656277	N/A	N/A	N/A	N/A	N/A	N/A	N/A	N/A	N/A	N/A	N/A	N/A	N/A	N/A	N/A	N/A	N/A	N/A	N/A	N/A	N/A	N/A	N/A	N/A	lncRNA		NC_007070.3:3629509-3641711				XR_408868.1	uncharacterized LOC102656277		XR_408868.1
221	gene220	LOC102656246	102656246	102656246	uncharacterized LOC102656246	N/A	N/A	N/A	N/A	N/A	N/A	N/A	N/A	N/A	N/A	N/A	N/A	N/A	N/A	N/A	N/A	N/A	N/A	N/A	N/A	N/A	N/A	N/A	N/A	lncRNA		NC_007070.3:3750010-3949618				XR_408867.1	uncharacterized LOC102656246		XR_408867.1
222	gene221	LOC102655095	102655095	102655095	uncharacterized LOC102655095	N/A	N/A	N/A	N/A	N/A	N/A	N/A	N/A	N/A	N/A	N/A	N/A	N/A	N/A	N/A	N/A	N/A	N/A	N/A	N/A	N/A	N/A	N/A	N/A	lncRNA		NC_007070.3:4249315-4254737				XR_409145.1	uncharacterized LOC102655095, transcript variant X1		XR_409145.1 XR_409146.1
223	gene222	LOC102655012	102655012	102655012	uncharacterized LOC102655012	N/A	N/A	N/A	N/A	N/A	N/A	N/A	N/A	N/A	N/A	N/A	N/A	N/A	N/A	N/A	N/A	N/A	N/A	N/A	N/A	N/A	N/A	N/A	N/A	lncRNA		NC_007070.3:4261195-4273804				XR_409142.1	uncharacterized LOC102655012		XR_409142.1
224	gene223	LOC100577851	100577851	100577851	uncharacterized LOC100577851	N/A	N/A	N/A	N/A	N/A	N/A	N/A	N/A	N/A	N/A	N/A	N/A	N/A	N/A	N/A	N/A	N/A	N/A	N/A	N/A	N/A	N/A	N/A	N/A	lncRNA		NC_007070.3:4277541-4278885				XR_409143.1	uncharacterized LOC100577851		XR_409143.1
225	gene224	LOC102655067	102655067	102655067	uncharacterized LOC102655067	N/A	N/A	N/A	N/A	N/A	N/A	N/A	N/A	N/A	N/A	N/A	N/A	N/A	N/A	N/A	N/A	N/A	N/A	N/A	N/A	N/A	N/A	N/A	N/A	lncRNA		NC_007070.3:4279778-4280268				XR_409144.1	uncharacterized LOC102655067		XR_409144.1
226	gene225	LOC102654856	102654856	102654856	uncharacterized LOC102654856	N/A	N/A	N/A	N/A	N/A	N/A	N/A	N/A	N/A	N/A	N/A	N/A	N/A	N/A	N/A	N/A	N/A	N/A	N/A	N/A	N/A	N/A	N/A	N/A	lncRNA		NC_007070.3:4299036-4315249				XR_409140.1	uncharacterized LOC102654856, transcript variant X2		XR_409139.1 XR_409140.1
227	gene226	LOC102654888	102654888	102654888	uncharacterized LOC102654888	N/A	N/A	N/A	N/A	N/A	N/A	N/A	N/A	N/A	N/A	N/A	N/A	N/A	N/A	N/A	N/A	N/A	N/A	N/A	N/A	N/A	N/A	N/A	N/A	lncRNA		NC_007070.3:4309470-4310369				XR_409141.1	uncharacterized LOC102654888		XR_409141.1
228	gene227	LOC408618	408618	408618	furin-like protease 2-like	0.13209	0.841036	-0.236775	0.630213	0.101546	0.884064	0.29557	0.505822	0.846847	0.00834074	1.39927	0.00099792	0.256309	0.618737	0.454432	0.257414	-0.125664	0.852275	0.302702	0.55204	0.614849	0.0979335	-0.146179	0.831003	protein_coding	GB52266	NC_007070.3:4311455-4332216	XP_006561558.1	XM_006561495.1	PREDICTED: furin-like protease 2-like [Apis mellifera]	XM_006561495.1	furin-like protease 2-like	XP_006561558.1	XM_006561495.1	FBpp0074041	0	XP_006561558.1	0	IS reciprocal best hit	Fur2	FBgn0004598	FBgn0004598	Furin 2	Fur2
229	gene228	LOC100578042	100578042	100578042	nose resistant to fluoxetine protein 6-like	N/A	N/A	N/A	N/A	N/A	N/A	N/A	N/A	N/A	N/A	N/A	N/A	N/A	N/A	N/A	N/A	N/A	N/A	N/A	N/A	N/A	N/A	N/A	N/A	protein_coding		NC_007070.3:4344790-4346407	XP_003249892.1	XM_003249844.2	PREDICTED: nose resistant to fluoxetine protein 6-like isoform X1 [Apis mellifera]	XM_003249844.2	nose resistant to fluoxetine protein 6-like, transcript variant X1	XP_003249892.1 XP_006561557.1	XM_006561494.1 XM_003249844.2	FBpp0099994	3e-26	XP_003249892.1	3e-26	NOT reciprocal best hit	drd	FBgn0260006	FBgn0260006	drop dead	drd
230	gene229	LOC100577933	100577933	100577933	uncharacterized LOC100577933	N/A	N/A	N/A	N/A	N/A	N/A	N/A	N/A	N/A	N/A	N/A	N/A	N/A	N/A	N/A	N/A	N/A	N/A	N/A	N/A	N/A	N/A	N/A	N/A	protein_coding	GB52268	NC_007070.3:4372271-4373144	XP_003249889.1	XM_003249841.2	PREDICTED: uncharacterized protein LOC100577933 [Apis mellifera]	XM_003249841.2	uncharacterized LOC100577933	XP_003249889.1	XM_003249841.2			XP_003249889.1
231	gene230	LOC100577895	100577895	100577895	uncharacterized LOC100577895	N/A	N/A	N/A	N/A	N/A	N/A	N/A	N/A	N/A	N/A	N/A	N/A	N/A	N/A	N/A	N/A	N/A	N/A	N/A	N/A	N/A	N/A	N/A	N/A	protein_coding	GB52267	NC_007070.3:4406181-4408775	XP_006561559.1	XM_006561496.1	PREDICTED: uncharacterized protein LOC100577895, partial [Apis mellifera]	XM_006561496.1	uncharacterized LOC100577895	XP_006561559.1	XM_006561496.1			XP_006561559.1
232	gene231	LOC725745	725745	725745	GPN-loop GTPase 1-like	0.502373	0.162734	0.475137	0.204782	0.488815	0.173426	0.26877	0.564096	-0.265507	0.564613	-0.163749	0.781022	-0.0966375	0.888681	-0.140691	0.819095	-0.456256	0.168127	-0.222703	0.647129	-0.149305	0.805782	-0.35507	0.374288	protein_coding	GB53177	NC_007070.3:4486824-4488988	XP_001121554.2	XM_001121554.3	PREDICTED: GPN-loop GTPase 1-like [Apis mellifera]	XM_001121554.3	GPN-loop GTPase 1-like	XP_001121554.2	XM_001121554.3	FBpp0070181	6e-119	XP_001121554.2	6e-119	IS reciprocal best hit	CG3704	FBgn0040346	FBgn0040346	-	CG3704
233	gene232	LOC102656395	102656395	102656395	heat shock factor protein 5-like	0.169736	0.914425	0.655133	0.450471	1.08693	0.12342	1.15003	0.0987317	1.74911	0.0323174	1.00731	0.242041	N/A	N/A	1.39503	0.0802227	N/A	N/A	0.391602	0.731647	N/A	N/A	N/A	N/A	protein_coding		NC_007070.3:4489598-4491435	XP_006562019.1	XM_006561956.1	PREDICTED: heat shock factor protein 5-like [Apis mellifera]	XM_006561956.1	heat shock factor protein 5-like	XP_006562019.1	XM_006561956.1	FBpp0085961	4e-09	XP_006562019.1	4e-09	NOT reciprocal best hit	Hsf	FBgn0001222	FBgn0001222	Heat shock factor	Hsf
234	gene233	LOC725720	725720	725720	high affinity nerve growth factor receptor-like	-0.00294549	0.996693	-0.0337168	0.976509	0.41091	0.433888	0.429928	0.399585	1.15745	0.00323611	1.43212	0.00099792	0.72977	0.110898	0.569151	0.260845	0.52757	0.271001	0.833589	0.0551184	0.0821307	0.941782	0.613102	0.206363	protein_coding	GB53257	NC_007070.3:4492816-4504376	XP_006562017.1	XM_006561954.1	PREDICTED: muscle, skeletal receptor tyrosine protein kinase-like isoform X1 [Apis mellifera]	XM_006561954.1	high affinity nerve growth factor receptor-like, transcript variant X1	XP_006562017.1 XP_006562018.1	XM_006561954.1 XM_006561955.1	FBpp0079568	7e-83	XP_006562017.1	7e-83	NOT reciprocal best hit	Ror	FBgn0010407	FBgn0010407	Ror	Ror
235	gene234	LOC102656370	102656370	102656370	uncharacterized LOC102656370	N/A	N/A	N/A	N/A	N/A	N/A	N/A	N/A	N/A	N/A	N/A	N/A	N/A	N/A	N/A	N/A	N/A	N/A	N/A	N/A	N/A	N/A	N/A	N/A	lncRNA		NC_007070.3:4493053-4504638				XR_409264.1	uncharacterized LOC102656370		XR_409264.1
236	gene235	LOC102656260	102656260	102656260	uncharacterized LOC102656260	N/A	N/A	N/A	N/A	N/A	N/A	N/A	N/A	N/A	N/A	N/A	N/A	N/A	N/A	N/A	N/A	N/A	N/A	N/A	N/A	N/A	N/A	N/A	N/A	lncRNA		NC_007070.3:4497971-4499087				XR_409263.1	uncharacterized LOC102656260		XR_409263.1
237	gene236	LOC100578247	100578247	100578247	uncharacterized LOC100578247	-0.523648	0.482968	0.537524	0.40494	-0.0975896	0.939001	0.0886741	0.944478	0.445654	0.389091	0.232035	0.748236	1.12749	0.00323611	0.370671	0.520114	0.830871	0.0431395	0.327856	0.575561	-0.00295481	0.997148	0.591928	0.196172	protein_coding	GB53178	NC_007070.3:4506982-4510291	XP_006562014.1	XM_006561951.1	PREDICTED: sodium channel protein Nach-like isoform X1 [Apis mellifera]	XM_006561951.1	uncharacterized LOC100578247, transcript variant X1	XP_006562016.1 XP_006562014.1 XP_006562015.1	XM_006561953.1 XM_006561951.1 XM_006561952.1	FBpp0074265	1e-40	XP_006562014.1	1e-40	IS reciprocal best hit	ppk23	FBgn0030844	FBgn0030844	pickpocket 23	ppk23
238	gene237	Kap-alpha3	412511	412511	karyopherin alpha3	-0.407372	0.28612	-0.496802	0.168598	-0.272668	0.545922	-0.159635	0.784516	0.410091	0.273061	0.566162	0.0935139	0.569588	0.0902182	0.220426	0.647708	0.461695	0.170385	0.386548	0.312061	0.56118	0.0977351	0.276616	0.529911	protein_coding	GB53180	NC_007070.3:4511112-4515604	XP_006562013.1	XM_006561950.1	PREDICTED: importin subunit alpha-3 [Apis mellifera]	XM_006561950.1	karyopherin alpha3	XP_006562013.1	XM_006561950.1	FBpp0290407	0	XP_006562013.1	0	IS reciprocal best hit	Kap-alpha3	FBgn0027338	FBgn0027338	karyopherin alpha3	Kap-alpha3
239	gene238	mRpL3	552676	552676	mitochondrial ribosomal protein L3	-0.517369	0.156866	-0.49881	0.170239	-0.15406	0.802234	-0.0739063	0.926271	0.13949	0.824725	0.0235017	0.978822	-0.242834	0.620488	0.0562409	0.94621	-0.21392	0.645636	-0.10341	0.881348	-0.315826	0.461249	-0.203164	0.70124	protein_coding	GB53256	NC_007070.3:4515752-4519017	XP_006562012.1	XM_006561949.1	PREDICTED: 39S ribosomal protein L3, mitochondrial [Apis mellifera]	XM_006561949.1	mitochondrial ribosomal protein L3	XP_006562012.1	XM_006561949.1	FBpp0073906	5e-114	XP_006562012.1	5e-114	IS reciprocal best hit	mRpL3	FBgn0030686	FBgn0030686	mitochondrial ribosomal protein L3	mRpL3
240	gene239	LOC100578131	100578131	100578131	uncharacterized LOC100578131	N/A	N/A	N/A	N/A	N/A	N/A	N/A	N/A	N/A	N/A	N/A	N/A	N/A	N/A	N/A	N/A	N/A	N/A	N/A	N/A	N/A	N/A	N/A	N/A	lncRNA		NC_007070.3:4522827-4524002				XR_120039.2	uncharacterized LOC100578131		XR_120039.2
241	gene240	LOC100578104	100578104	100578104	uncharacterized LOC100578104	N/A	N/A	N/A	N/A	N/A	N/A	N/A	N/A	N/A	N/A	N/A	N/A	N/A	N/A	N/A	N/A	N/A	N/A	N/A	N/A	N/A	N/A	N/A	N/A	lncRNA		NC_007070.3:4525921-4532996				XR_409262.1	uncharacterized LOC100578104, transcript variant X3		XR_409262.1 XR_409260.1 XR_409261.1
242	gene241	Awh	725574	725574	LIM/homeobox protein Awh	N/A	N/A	N/A	N/A	N/A	N/A	N/A	N/A	N/A	N/A	N/A	N/A	N/A	N/A	N/A	N/A	N/A	N/A	N/A	N/A	N/A	N/A	N/A	N/A	protein_coding	GB53183	NC_007070.3:4539850-4554682	XP_006562011.1	XM_006561948.1	PREDICTED: LIM/homeobox protein Awh [Apis mellifera]	XM_006561948.1	LIM/homeobox protein Awh	XP_006562011.1	XM_006561948.1	FBpp0303104	5e-99	XP_006562011.1	5e-99	NOT reciprocal best hit	Awh	FBgn0013751	FBgn0013751	Arrowhead	Awh
243	gene242	LOC102655929	102655929	102655929	uncharacterized LOC102655929	N/A	N/A	N/A	N/A	N/A	N/A	N/A	N/A	N/A	N/A	N/A	N/A	N/A	N/A	N/A	N/A	N/A	N/A	N/A	N/A	N/A	N/A	N/A	N/A	lncRNA		NC_007070.3:4544426-4546199				XR_409258.1	uncharacterized LOC102655929		XR_409258.1
244	gene243	LOC102655954	102655954	102655954	uncharacterized LOC102655954	N/A	N/A	N/A	N/A	N/A	N/A	N/A	N/A	N/A	N/A	N/A	N/A	N/A	N/A	N/A	N/A	N/A	N/A	N/A	N/A	N/A	N/A	N/A	N/A	lncRNA		NC_007070.3:4547643-4548556				XR_409259.1	uncharacterized LOC102655954		XR_409259.1
245	gene244	LOC725532	725532	725532	LIM/homeobox protein Awh-like	N/A	N/A	N/A	N/A	N/A	N/A	N/A	N/A	N/A	N/A	N/A	N/A	N/A	N/A	N/A	N/A	N/A	N/A	N/A	N/A	N/A	N/A	N/A	N/A	protein_coding	GB53253	NC_007070.3:4556712-4576231	XP_001121365.2	XM_001121365.3	PREDICTED: LIM/homeobox protein Awh-like isoform X1 [Apis mellifera]	XM_001121365.3	LIM/homeobox protein Awh-like, transcript variant X1	XP_001121365.2 XP_006562009.1 XP_006562010.1	XM_001121365.3 XM_006561946.1 XM_006561947.1	FBpp0073014	1e-116	XP_001121365.2	1e-116	IS reciprocal best hit	Awh	FBgn0013751	FBgn0013751	Arrowhead	Awh
246	gene245	LOC102655724	102655724	102655724	autophagy-related protein 23-like	-0.224571	0.836238	-0.149588	0.910785	-0.436418	0.605656	-0.776544	0.269456	-0.203483	0.854166	-0.529715	0.729936	-1.37522	0.0457029	-0.869138	0.209203	0.10436	0.930178	-0.0751346	0.95598	-0.131845	0.918442	0.467462	0.49973	protein_coding		NC_007070.3:4581601-4593531	XP_006562006.1	XM_006561943.1	PREDICTED: autophagy-related protein 23-like isoform X1 [Apis mellifera]	XM_006561944.1	autophagy-related protein 23-like, transcript variant X2	XP_006562008.1 XP_006562007.1 XP_006562006.1	XM_006561944.1 XR_409257.1 XM_006561943.1 XM_006561945.1 XR_409256.1			XP_006562006.1
247	gene246	psidin	413950	413950	phagocyte signaling impaired	0.133333	0.854166	-0.0150014	0.988082	-0.203279	0.745962	0.0399584	0.966576	-0.192896	0.750578	-0.389469	0.405976	-0.300452	0.556219	-0.053347	0.954301	0.448522	0.22909	0.40146	0.342935	0.295816	0.544758	0.109651	0.881593	protein_coding	GB53251	NC_007070.3:4594643-4599060	XP_006562004.1	XM_006561941.1	PREDICTED: N-alpha-acetyltransferase 25, NatB auxiliary subunit isoform X1 [Apis mellifera]	XM_006561941.1	phagocyte signaling impaired, transcript variant X1	XP_006562005.1 XP_006562004.1	XM_006561941.1 XM_006561942.1	FBpp0083238	6e-139	XP_006562004.1	6e-139	IS reciprocal best hit	psidin	FBgn0243511	FBgn0243511	phagocyte signaling impaired	psidin
248	gene247	RPA2	725418	725418	replication protein A2	0.2345	0.782875	0.465016	0.441194	-0.139907	0.89628	0.368414	0.592499	-0.609979	0.201679	-0.510051	0.338642	0.324701	0.561476	-0.577641	0.233554	-0.497182	0.26912	-0.165395	0.829792	-0.338288	0.558567	-0.343545	0.54015	protein_coding	GB53184	NC_007070.3:4599816-4601028	XP_001121269.2	XM_001121269.3	PREDICTED: replication protein A 32 kDa subunit [Apis mellifera]	XM_001121269.3	replication protein A2	XP_001121269.2	XM_001121269.3	FBpp0305226	5e-32	XP_001121269.2	5e-32	IS reciprocal best hit	RPA2	FBgn0032906	FBgn0032906	Replication protein A2	RPA2
249	gene248	LOC552648	552648	552648	GPN-loop GTPase 3-like	-0.0797327	0.952464	0.213534	0.82482	0.0817641	0.949547	-0.103143	0.934391	-0.134482	0.905469	-0.202573	0.840118	0.0813699	0.949161	-0.0625111	0.962101	-0.0859877	0.941427	-0.265564	0.762099	-0.148499	0.890224	-0.309673	0.721	protein_coding	GB53185	NC_007070.3:4601120-4602529	XP_006562002.1	XM_006561939.1	PREDICTED: GPN-loop GTPase 3-like [Apis mellifera]	XM_006561939.1	GPN-loop GTPase 3-like	XP_006562002.1	XM_006561939.1	FBpp0081087	6e-129	XP_006562002.1	6e-129	IS reciprocal best hit	CG2656	FBgn0037478	FBgn0037478	-	CG2656
250	gene249	LOC725317	725317	725317	PHD finger protein 12-like	0.130594	0.900327	0.30468	0.675079	0.143116	0.883026	0.160168	0.85926	-0.346282	0.628436	-0.308577	0.67341	-0.508596	0.47322	0.0166202	0.989099	-0.328091	0.640167	-0.222956	0.781489	-0.145314	0.87958	-0.263656	0.735581	protein_coding	GB53250	NC_007070.3:4602159-4605236	XP_001121177.2	XM_001121177.3	PREDICTED: PHD finger protein 12-like isoform X1 [Apis mellifera]	XM_001121177.3	PHD finger protein 12-like, transcript variant X1	XP_006562003.1 XP_001121177.2	XM_006561940.1 XM_001121177.3	FBpp0070864	1e-67	XP_001121177.2	1e-67	IS reciprocal best hit	CG3815	FBgn0029861	FBgn0029861	-	CG3815
251	gene250	mRpL18	552628	552628	mitochondrial ribosomal protein L18	-0.3961	0.298773	-0.227202	0.637513	-0.0942324	0.891931	-0.169889	0.760307	0.262462	0.564096	0.341354	0.400979	0.471277	0.188348	0.190483	0.72241	0.0227343	0.977617	-0.0180675	0.983446	-0.455554	0.217238	-0.0489029	0.951138	protein_coding	GB53186	NC_007070.3:4605441-4606639	XP_625005.1	XM_625002.4	PREDICTED: 39S ribosomal protein L18, mitochondrial [Apis mellifera]	XM_625002.4	mitochondrial ribosomal protein L18	XP_625005.1	XM_625002.4	FBpp0086965	4e-50	XP_625005.1	4e-50	IS reciprocal best hit	mRpL18	FBgn0026741	FBgn0026741	mitochondrial ribosomal protein L18	mRpL18
252	gene251	Wnt5	414037	414037	Wnt5 protein	-0.591347	0.443225	-0.931427	0.160543	-0.654224	0.408522	-0.0578651	0.969973	0.757741	0.385858	N/A	N/A	N/A	N/A	0.66573	0.458801	N/A	N/A	N/A	N/A	N/A	N/A	N/A	N/A	protein_coding	GB53249	NC_007070.3:4608439-4628334	XP_006561993.1	XM_006561930.1	PREDICTED: protein Wnt-5b isoform X1 [Apis mellifera]	XM_006561933.1	Wnt5 protein, transcript variant X4	XP_006561996.1 XP_006561993.1 XP_006561999.1 XP_006561998.1 XP_006561995.1 XP_397473.4 XP_006561994.1 XP_006561997.1	XM_006561930.1 XM_006561931.1 XM_006561934.1 XM_006561935.1 XM_397473.4 XM_006561932.1 XM_006561933.1 XM_006561936.1	FBpp0308474	2e-75	XP_006561993.1	2e-75	NOT reciprocal best hit	Wnt2	FBgn0004360	FBgn0004360	Wnt oncogene analog 2	Wnt2
253	gene252	LOC102655271	102655271	102655271	uncharacterized LOC102655271	N/A	N/A	N/A	N/A	N/A	N/A	N/A	N/A	N/A	N/A	N/A	N/A	N/A	N/A	N/A	N/A	N/A	N/A	N/A	N/A	N/A	N/A	N/A	N/A	lncRNA		NC_007070.3:4618991-4619503				XR_409253.1	uncharacterized LOC102655271		XR_409253.1
254	gene253	LOC102655293	102655293	102655293	uncharacterized LOC102655293	N/A	N/A	N/A	N/A	N/A	N/A	N/A	N/A	N/A	N/A	N/A	N/A	N/A	N/A	N/A	N/A	N/A	N/A	N/A	N/A	N/A	N/A	N/A	N/A	lncRNA		NC_007070.3:4626382-4632061				XR_409254.1	uncharacterized LOC102655293, transcript variant X1		XR_409255.1 XR_409254.1
255	gene254	LOC552602	552602	552602	transmembrane emp24 domain-containing protein-like	-0.443113	0.292033	-0.473512	0.234438	-0.34716	0.449111	-0.231847	0.680824	0.242456	0.637568	0.0620045	0.9422	-0.000260753	0.999648	0.217136	0.6898	-0.387121	0.299286	-0.353137	0.40531	-0.477564	0.203019	-0.370126	0.367553	protein_coding	GB53247	NC_007070.3:4632963-4634237	XP_006562000.1	XM_006561937.1	PREDICTED: transmembrane emp24 domain-containing protein-like [Apis mellifera]	XM_006561937.1	transmembrane emp24 domain-containing protein-like	XP_006562000.1	XM_006561937.1	FBpp0310166	3e-79	XP_006562000.1	3e-79	IS reciprocal best hit	CHOp24	FBgn0029709	FBgn0029709	CHOp24	CHOp24
256	gene255	LOC414038	414038	414038	abhydrolase domain-containing protein 11-like	0.191335	0.729115	0.144789	0.815791	0.128882	0.843364	0.0434424	0.960056	-0.390519	0.340496	-0.562375	0.116273	-0.0897802	0.903949	-0.185993	0.744629	-0.701702	0.0217735	-0.13523	0.837401	-0.369338	0.385699	-0.476578	0.207582	protein_coding	GB53188	NC_007070.3:4635799-4637314	XP_397474.4	XM_397474.5	PREDICTED: alpha/beta hydrolase domain-containing protein 11-like isoform X2 [Apis mellifera]	XM_397474.5	abhydrolase domain-containing protein 11-like, transcript variant X2	XP_397474.4 XP_006562001.1	XM_397474.5 XM_006561938.1	FBpp0292475	7e-54	XP_397474.4	7e-54	IS reciprocal best hit	CG2059	FBgn0029942	FBgn0029942	-	CG2059
257	gene256	unc-119	413437	413437	protein unc-119 homolog	-0.220876	0.775431	-0.207329	0.79878	-0.187281	0.823874	-0.0973546	0.926917	-0.484441	0.30324	0.0555785	0.956192	0.00118183	0.997135	-0.216936	0.736038	-0.0857677	0.918944	-0.243551	0.708315	-0.0493478	0.961529	-0.184685	0.797426	protein_coding	GB53246	NC_007070.3:4637467-4638779	XP_396881.3	XM_396881.4	PREDICTED: protein unc-119 homolog B [Apis mellifera]	XM_396881.4	protein unc-119 homolog	XP_396881.3	XM_396881.4	FBpp0312199	2e-93	XP_396881.3	2e-93	IS reciprocal best hit	unc-119	FBgn0025549	FBgn0025549	unc-119	unc-119
258	gene257	LOC724578	724578	724578	synaptic vesicle 2-related protein-like	-0.204346	0.841225	-0.208295	0.831046	-0.401788	0.600977	-0.372176	0.637061	-0.320968	0.666215	-0.225975	0.799074	-0.701918	0.228179	-0.227156	0.785884	0.598453	0.219571	0.454727	0.447765	-0.114181	0.919097	0.462479	0.441647	protein_coding	GB53189	NC_007070.3:4638847-4641430	XP_006562025.1	XM_006561962.1	PREDICTED: synaptic vesicle 2-related protein-like, partial [Apis mellifera]	XM_006561962.1	synaptic vesicle 2-related protein-like	XP_006562025.1	XM_006561962.1	FBpp0310004	2e-104	XP_006562025.1	2e-104	IS reciprocal best hit	CG4324	FBgn0034956	FBgn0034956	-	CG4324
259	gene258	Gint3	409584	409584	GDI interacting protein 3	0.00336176	0.996194	0.12071	0.85478	-0.290764	0.533573	-0.0460927	0.958755	-0.476674	0.203019	-0.680028	0.0448522	-0.233474	0.641034	-0.416382	0.283192	0.211574	0.647665	-0.102361	0.88631	-0.0362551	0.96576	0.21332	0.675869	protein_coding	GB53245	NC_007070.3:4642910-4647953	XP_393087.2	XM_393087.5	PREDICTED: UBX domain-containing protein 6 [Apis mellifera]	XM_393087.5	GDI interacting protein 3	XP_393087.2	XM_393087.5	FBpp0309338	4e-110	XP_393087.2	4e-110	IS reciprocal best hit	Gint3	FBgn0034372	FBgn0034372	GDI interacting protein 3	Gint3
260	gene259	Cwc25	552083	552083	CWC25 spliceosome-associated protein homolog	0.636315	0.09208	1.73982	0.00099792	0.816822	0.01759	0.165008	0.799542	-0.0828873	0.918583	-0.0377458	0.968122	0.669072	0.060523	0.244666	0.642015	0.0115616	0.988719	0.403957	0.305804	0.451416	0.25255	0.344995	0.418413	protein_coding	GB53190	NC_007070.3:4648731-4650675	XP_624464.3	XM_624461.4	PREDICTED: pre-mRNA-splicing factor CWC25 homolog [Apis mellifera]	XM_624461.4	CWC25 spliceosome-associated protein homolog	XP_624464.3	XM_624461.4	FBpp0077396	2e-49	XP_624464.3	2e-49	IS reciprocal best hit	Cwc25	FBgn0031452	FBgn0031452	Cwc25	Cwc25
261	gene260	LOC725560	725560	725560	probable phosphorylase b kinase regulatory subunit beta-like	0.270641	0.557309	0.442699	0.241171	0.306069	0.475867	0.0362067	0.96689	-0.422428	0.252318	-0.524873	0.126275	-0.421194	0.263502	-0.0942284	0.89206	-0.23263	0.598791	-0.107643	0.872229	-0.323462	0.437288	-0.194051	0.713452	protein_coding	GB53243	NC_007070.3:4650771-4656692	XP_006562024.1	XM_006561961.1	PREDICTED: LOW QUALITY PROTEIN: probable phosphorylase b kinase regulatory subunit beta-like [Apis mellifera]	XM_006561961.1	probable phosphorylase b kinase regulatory subunit beta-like	XP_006562024.1	XM_006561961.1	FBpp0307178	0	XP_006562024.1	0	IS reciprocal best hit	CG8475	FBgn0031995	FBgn0031995	-	CG8475
262	gene261	drongo	551909	551909	drongo protein	-0.109031	0.874924	-0.123291	0.84764	-0.0922677	0.897622	-0.241494	0.6206	0.129972	0.83083	-0.0639992	0.933676	-0.220729	0.653941	0.185884	0.718207	0.0235319	0.977409	0.136842	0.822871	-0.0374106	0.966444	0.286836	0.510279	protein_coding	GB53191	NC_007070.3:4657627-4660388	XP_624297.2	XM_624294.4	PREDICTED: arf-GAP domain and FG repeat-containing protein 1 isoform X2 [Apis mellifera]	XM_624294.4	drongo protein, transcript variant X2	XP_624297.2 XP_006561992.1	XM_624294.4 XM_006561929.1	FBpp0291768	7e-50	XP_624297.2	7e-50	IS reciprocal best hit	drongo	FBgn0020304	FBgn0020304	drongo	drongo
263	gene262	dock	551892	551892	dreadlocks	-0.307703	0.481997	-0.298236	0.495547	-0.0537902	0.949308	0.0514376	0.951457	0.209148	0.703783	0.309999	0.502253	0.183895	0.745265	-0.16495	0.781826	0.131831	0.824062	0.11723	0.865585	0.139434	0.825922	-0.12739	0.844686	protein_coding		NC_007070.3:4660647-4665672	XP_006561990.1	XM_006561927.1	PREDICTED: cytoplasmic protein NCK1 isoform X2 [Apis mellifera]	XM_006561927.1	dreadlocks, transcript variant X2	XP_006561991.1 XP_006561990.1 XP_624281.2	XM_006561927.1 XM_006561928.1 XM_624278.4	FBpp0077678	0	XP_006561990.1	0	IS reciprocal best hit	dock	FBgn0010583	FBgn0010583	dreadlocks	dock
264	gene263	LOC100577454	100577454	100577454	uncharacterized LOC100577454	0.563796	0.185457	0.199667	0.777753	0.207612	0.764698	0.131514	0.875054	-0.345619	0.515021	-0.923963	0.027724	0.0582801	0.950109	-0.0163713	0.987247	-0.019266	0.984209	0.0391182	0.970531	0.176284	0.791933	0.138946	0.84956	protein_coding	GB53192	NC_007070.3:4665682-4668039	XP_003249985.1	XM_003249937.2	PREDICTED: nuclear mitotic apparatus protein 1-like [Apis mellifera]	XM_003249937.2	uncharacterized LOC100577454	XP_003249985.1	XM_003249937.2			XP_003249985.1
265	gene264	LOC551842	551842	551842	e3 ubiquitin-protein ligase RNF25-like	-0.249101	0.802343	0.214217	0.829926	-0.041085	0.977116	-0.0866764	0.949523	0.0269323	0.984499	-0.0575927	0.965299	-0.389137	0.607723	-0.127792	0.911539	0.010769	0.992899	-0.14159	0.903419	-0.162156	0.883973	0.190435	0.845666	protein_coding	GB53240	NC_007070.3:4669401-4673285	XP_624230.1	XM_624227.4	PREDICTED: E3 ubiquitin-protein ligase RNF25-like isoformX1 [Apis mellifera]	XM_624227.4	e3 ubiquitin-protein ligase RNF25-like, transcript variant X1	XP_624230.1	XR_409252.1 XM_624227.4	FBpp0086712	1e-87	XP_624230.1	1e-87	IS reciprocal best hit	CG13344	FBgn0033884	FBgn0033884	-	CG13344
266	gene265	LOC100577369	100577369	100577369	HEAT repeat-containing protein 6-like	0.175632	0.790956	0.0150764	0.988096	-0.0612953	0.949132	0.0132597	0.989833	-0.353988	0.481393	-0.817519	0.0372836	-0.159749	0.822284	-0.231634	0.699331	0.126098	0.854375	0.260771	0.628027	-0.0786002	0.927878	0.090529	0.910891	protein_coding	GB53239	NC_007070.3:4675881-4680757	XP_003249984.2	XM_003249936.2	PREDICTED: HEAT repeat-containing protein 6-like [Apis mellifera]	XM_003249936.2	HEAT repeat-containing protein 6-like	XP_003249984.2	XM_003249936.2	FBpp0309983	2e-73	XP_003249984.2	2e-73	IS reciprocal best hit	CG16989	FBgn0025621	FBgn0025621	-	CG16989
267	gene266	RpL14	409290	409290	ribosomal protein L14	-0.200783	0.811148	0.125326	0.902955	0.123161	0.903493	0.0610078	0.95999	0.233836	0.770845	0.134136	0.893445	-0.00903799	0.994319	0.180328	0.837987	-0.211716	0.788831	-0.151053	0.868376	-0.0907731	0.934064	-0.0204486	0.986403	protein_coding	GB53194	NC_007070.3:4681271-4682529	XP_392809.3	XM_392809.5	PREDICTED: 60S ribosomal protein L14 isoform X2 [Apis mellifera]	XM_006561926.1	ribosomal protein L14, transcript variant X1	XP_392809.3 XP_006561989.1	XM_006561926.1 XM_392809.5	FBpp0076359	9e-55	XP_392809.3	9e-55	IS reciprocal best hit	RpL14	FBgn0017579	FBgn0017579	Ribosomal protein L14	RpL14
268	gene267	LOC100578513	100578513	100578513	KIF1-binding protein homolog	0.41069	0.524543	0.630283	0.230764	0.169669	0.867127	0.446868	0.480111	-0.817831	0.0705615	-0.953251	0.0425681	0.058692	0.953814	-0.36207	0.523429	-0.00520249	0.99546	-0.0452823	0.967477	-0.207653	0.781099	0.121569	0.889591	protein_coding	GB53238	NC_007070.3:4682944-4684896	XP_003249988.1	XM_003249940.2	PREDICTED: KIF1-binding protein homolog [Apis mellifera]	XM_003249940.2	KIF1-binding protein homolog	XP_003249988.1	XM_003249940.2	FBpp0078634	2e-92	XP_003249988.1	2e-92	IS reciprocal best hit	CG14043	FBgn0031659	FBgn0031659	-	CG14043
269	gene268	LOC726685	726685	726685	protein AATF-like	0.646367	0.0610141	0.976264	0.00255702	0.646744	0.0612568	0.303887	0.513259	-0.664157	0.0726332	-0.724201	0.0577195	0.495464	0.179361	0.258715	0.602067	-0.0336003	0.968982	0.16393	0.785571	0.305612	0.511679	0.312394	0.485885	protein_coding		NC_007070.3:4685231-4688008	XP_006562023.1	XM_006561960.1	PREDICTED: protein AATF-like, partial [Apis mellifera]	XM_006561960.1	protein AATF-like	XP_006562023.1	XM_006561960.1	FBpp0078929	1e-33	XP_006562023.1	1e-33	IS reciprocal best hit	Aatf	FBgn0031851	FBgn0031851	apoptosis antagonizing transcription factor ortholog	Aatf
270	gene269	LOC412107	412107	412107	uncharacterized LOC412107	N/A	N/A	N/A	N/A	N/A	N/A	N/A	N/A	N/A	N/A	N/A	N/A	N/A	N/A	N/A	N/A	N/A	N/A	N/A	N/A	N/A	N/A	N/A	N/A	protein_coding	GB53196	NC_007070.3:4688805-4691590	XP_395573.3	XM_395573.4	PREDICTED: uncharacterized protein LOC412107 [Apis mellifera]	XM_395573.4	uncharacterized LOC412107	XP_395573.3	XM_395573.4	FBpp0087918	2e-70	XP_395573.3	2e-70	IS reciprocal best hit	CG12822	FBgn0033229	FBgn0033229	-	CG12822
271	gene270	LOC551531	551531	551531	ribosome biogenesis protein BOP1 homolog	-0.283204	0.683052	-0.523405	0.353466	-0.623308	0.247948	0.0398817	0.972476	0.014394	0.989481	-0.12748	0.896848	-0.481761	0.439122	-0.219305	0.790486	-0.273963	0.701169	-0.142377	0.889742	-0.887214	0.118676	-0.133846	0.89725	protein_coding	GB53237	NC_007070.3:4692512-4696379	XP_006561988.1	XM_006561925.1	PREDICTED: ribosome biogenesis protein BOP1 homolog [Apis mellifera]	XM_006561925.1	ribosome biogenesis protein BOP1 homolog	XP_006561988.1	XM_006561925.1	FBpp0088519	0	XP_006561988.1	0	IS reciprocal best hit	CG5033	FBgn0028744	FBgn0028744	-	CG5033
272	gene271	LOC413244	413244	413244	retrograde Golgi transport protein RGP1 homolog	-0.174217	0.821547	-0.359588	0.519382	-0.226955	0.741021	-0.27464	0.657984	-0.125965	0.873246	0.0390292	0.970273	-0.13024	0.874147	0.270324	0.627428	0.0693321	0.936648	-0.0724918	0.940622	-0.233177	0.726728	-0.109507	0.899174	protein_coding	GB53236	NC_007070.3:4697008-4699338	XP_396690.2	XM_396690.5	PREDICTED: retrograde Golgi transport protein RGP1 homolog isoform X2 [Apis mellifera]	XM_396690.5	retrograde Golgi transport protein RGP1 homolog, transcript variant X2	XP_006561987.1 XP_396690.2	XM_006561924.1 XM_396690.5	FBpp0078422	9e-93	XP_396690.2	9e-93	IS reciprocal best hit	CG1116	FBgn0037297	FBgn0037297	-	CG1116
273	gene272	LOC102654398	102654398	102654398	DNA repair protein xrcc4-like	0.753965	0.345717	0.998328	0.169792	0.650587	0.447525	0.153175	0.920899	-2.41308	0.0239363	-2.78908	0.027387	0.077422	0.958856	-1.35656	0.0607672	0.00223102	0.998169	0.173958	0.862183	0.232666	0.794552	1.03047	0.0332551	protein_coding		NC_007070.3:4699717-4700806	XP_006561986.1	XM_006561923.1	PREDICTED: DNA repair protein xrcc4-like [Apis mellifera]	XM_006561923.1	DNA repair protein xrcc4-like	XP_006561986.1	XM_006561923.1			XP_006561986.1
274	gene273	LOC102656551	102656551	102656551	uncharacterized LOC102656551	N/A	N/A	N/A	N/A	N/A	N/A	N/A	N/A	N/A	N/A	N/A	N/A	N/A	N/A	N/A	N/A	N/A	N/A	N/A	N/A	N/A	N/A	N/A	N/A	protein_coding		NC_007070.3:4701759-4702139	XP_006562022.1	XM_006561959.1	PREDICTED: uncharacterized protein LOC102656551 [Apis mellifera]	XM_006561959.1	uncharacterized LOC102656551	XP_006562022.1	XM_006561959.1	FBpp0312049	4e-17	XP_006562022.1	4e-17	IS reciprocal best hit	sage	FBgn0037672	FBgn0037672	salivary gland-expressed bHLH	sage
275	gene274	LOC100577342	100577342	100577342	uncharacterized LOC100577342	N/A	N/A	N/A	N/A	N/A	N/A	N/A	N/A	N/A	N/A	N/A	N/A	N/A	N/A	N/A	N/A	N/A	N/A	N/A	N/A	N/A	N/A	N/A	N/A	protein_coding	GB53235	NC_007070.3:4702401-4704220	XP_006561985.1	XM_006561922.1	PREDICTED: uncharacterized protein LOC100577342 [Apis mellifera]	XM_006561922.1	uncharacterized LOC100577342	XP_006561985.1	XM_006561922.1			XP_006561985.1
276	gene275	LOC724902	724902	724902	NGFI-A-binding protein homolog	N/A	N/A	N/A	N/A	N/A	N/A	N/A	N/A	N/A	N/A	N/A	N/A	N/A	N/A	N/A	N/A	N/A	N/A	N/A	N/A	N/A	N/A	N/A	N/A	protein_coding	GB53234	NC_007070.3:4706805-4714559	XP_006561983.1	XM_006561920.1	PREDICTED: NGFI-A-binding protein homolog isoform X1 [Apis mellifera]	XM_006561920.1	NGFI-A-binding protein homolog, transcript variant X1	XP_006561984.1 XP_006561983.1	XM_006561920.1 XM_006561921.1	FBpp0304906	3e-91	XP_006561983.1	3e-91	IS reciprocal best hit	nab	FBgn0259986	FBgn0259986	nab	nab
277	gene276	LOC414017	414017	414017	protein Daple-like	N/A	N/A	N/A	N/A	N/A	N/A	N/A	N/A	-0.836798	0.168442	-1.81594	0.0130291	-1.67279	0.00677306	-0.263666	0.765619	0.698191	0.230016	N/A	N/A	0.579641	0.391065	0.467736	0.530142	protein_coding	GB53231	NC_007070.3:4716788-4734949	XP_006562021.1	XM_006561958.1	PREDICTED: girdin-like [Apis mellifera]	XM_006561958.1	protein Daple-like	XP_006562021.1	XM_006561958.1	FBpp0072900	3e-169	XP_006562021.1	3e-169	IS reciprocal best hit	Girdin	FBgn0035411	FBgn0035411	Girdin	Girdin
278	gene277	GalNAc-T2	411799	411799	UDP-N-acetyl-alpha-D-galactosamine:polypeptide N-acetylgalactosaminyltransferase 2	-0.149936	0.857119	-0.742859	0.116273	-0.41649	0.454642	-0.663395	0.167368	-1.09308	0.00388116	-0.757292	0.0487657	-0.517814	0.226782	-0.598722	0.148053	0.221866	0.710993	-0.383051	0.490957	-0.0174303	0.987875	0.0774422	0.937206	protein_coding	GB53199	NC_007070.3:4737358-4741108	XP_395266.4	XM_395266.5	PREDICTED: N-acetylgalactosaminyltransferase 7 [Apis mellifera]	XM_395266.5	UDP-N-acetyl-alpha-D-galactosamine:polypeptide N-acetylgalactosaminyltransferase 2	XP_395266.4	XM_395266.5	FBpp0311917	0	XP_395266.4	0	IS reciprocal best hit	GalNAc-T2	FBgn0030930	FBgn0030930	UDP-N-acetyl-alpha-D-galactosamine:polypeptide N-acetylgalactosaminyltransferase 2	GalNAc-T2
279	gene278	Akhr	551388	551388	adipokinetic hormone receptor	0.00170027	0.995637	0.0450916	0.971275	-0.0935654	0.933697	-0.261054	0.740973	0.976353	0.0235823	0.631253	0.183418	0.456428	0.408944	0.421206	0.467939	1.09756	0.00388116	0.93527	0.0246211	0.55697	0.249879	1.12996	0.00566636	protein_coding	GB53230	NC_007070.3:4742082-4746262	NP_001035354.1	NM_001040264.1	adipokinetic hormone receptor [Apis mellifera]	NM_001040264.1	adipokinetic hormone receptor	NP_001035354.1	NM_001040264.1	FBpp0304609	6e-118	NP_001035354.1	6e-118	IS reciprocal best hit	AkhR	FBgn0025595	FBgn0025595	Adipokinetic hormone receptor	AkhR
280	gene279	LOC724795	724795	724795	WAS protein family homolog 1-like	-0.533872	0.301067	-0.917281	0.053302	-0.550683	0.280574	-0.0821009	0.934064	0.697261	0.170696	0.684291	0.196606	0.398826	0.545404	0.0898117	0.938319	-0.177224	0.847157	0.0842181	0.944346	-0.292363	0.726459	0.128421	0.905906	protein_coding	GB53229	NC_007070.3:4747267-4749850	XP_001120697.2	XM_001120697.3	PREDICTED: WAS protein family homolog 1-like [Apis mellifera]	XM_001120697.3	WAS protein family homolog 1-like	XP_001120697.2	XM_001120697.3	FBpp0308667	1e-33	XP_001120697.2	1e-33	IS reciprocal best hit	wash	FBgn0033692	FBgn0033692	washout	wash
281	gene280	LOC102654159	102654159	102654159	chaperone protein dnaJ 1, mitochondrial-like	0.918444	0.0134599	1.26841	0.00099792	0.364719	0.516503	0.338257	0.549023	-1.29722	0.00182016	-1.20847	0.0078289	0.233261	0.685871	-0.488041	0.320774	-0.358206	0.405465	-0.0880885	0.914006	-0.110207	0.885702	0.131763	0.845612	protein_coding		NC_007070.3:4751237-4752246	XP_006561982.1	XM_006561919.1	PREDICTED: chaperone protein dnaJ 1, mitochondrial-like [Apis mellifera]	XM_006561919.1	chaperone protein dnaJ 1, mitochondrial-like	XP_006561982.1	XM_006561919.1	FBpp0312540	6e-20	XP_006561982.1	6e-20	IS reciprocal best hit	CG11035	FBgn0037544	FBgn0037544	-	CG11035
282	gene281	LOC724720	724720	724720	vacuolar protein sorting-associated protein 37B-like	0.115872	0.887227	-0.270842	0.648395	0.0770438	0.93301	0.122321	0.875373	0.203034	0.740127	0.214839	0.724911	0.324979	0.507409	0.222865	0.705301	-0.129677	0.861867	0.177663	0.796827	-0.22668	0.724461	0.104015	0.900723	protein_coding	GB53228	NC_007070.3:4752547-4754046	XP_001120612.1	XM_001120612.3	PREDICTED: vacuolar protein sorting-associated protein 37B-like [Apis mellifera]	XM_001120612.3	vacuolar protein sorting-associated protein 37B-like	XP_001120612.1	XM_001120612.3	FBpp0293539	1e-37	XP_001120612.1	1e-37	IS reciprocal best hit	Vps37B	FBgn0037299	FBgn0037299	Vacuolar protein sorting 37B	Vps37B
283	gene282	mRpL44	551321	551321	mitochondrial ribosomal protein L44	0.16728	0.76849	0.19293	0.717684	0.264737	0.56633	0.134653	0.826308	-0.146225	0.803574	-0.0401306	0.962676	-0.142651	0.815322	0.294129	0.497373	-0.200671	0.661199	-0.161568	0.772106	-0.200044	0.698286	-0.0303726	0.971663	protein_coding	GB53201	NC_007070.3:4754624-4756348	XP_623721.3	XM_623718.4	PREDICTED: 39S ribosomal protein L44, mitochondrial [Apis mellifera]	XM_623718.4	mitochondrial ribosomal protein L44	XP_623721.3	XM_623718.4	FBpp0078415	7e-80	XP_623721.3	7e-80	IS reciprocal best hit	mRpL44	FBgn0037330	FBgn0037330	mitochondrial ribosomal protein L44	mRpL44
284	gene283	LOC724535	724535	724535	uncharacterized LOC724535	0.108369	0.884334	0.695375	0.0556482	0.236479	0.657984	-0.0813559	0.919982	0.0904614	0.904781	0.314244	0.493458	0.138844	0.833653	0.0324544	0.971659	0.177954	0.750427	0.0745775	0.929985	0.254798	0.637871	0.143942	0.827667	protein_coding	GB53206	NC_007070.3:4760963-4819842	XP_006562020.1	XM_006561957.1	PREDICTED: uncharacterized protein LOC724535 [Apis mellifera]	XM_006561957.1	uncharacterized LOC724535	XP_006562020.1	XM_006561957.1	FBpp0305908	6e-115	XP_006562020.1	6e-115	IS reciprocal best hit	Smr	FBgn0265523	FBgn0265523	Smrter	Smr
285	gene284	LOC102653920	102653920	102653920	uncharacterized LOC102653920	N/A	N/A	N/A	N/A	N/A	N/A	N/A	N/A	N/A	N/A	N/A	N/A	N/A	N/A	N/A	N/A	N/A	N/A	N/A	N/A	N/A	N/A	N/A	N/A	protein_coding		NC_007070.3:4793023-4797210	XP_006561981.1	XM_006561918.1	PREDICTED: uncharacterized protein LOC102653920 [Apis mellifera]	XM_006561918.1	uncharacterized LOC102653920	XP_006561981.1	XM_006561918.1	FBpp0073518	7e-28	XP_006561981.1	7e-28	IS reciprocal best hit	CG15725	FBgn0030417	FBgn0030417	-	CG15725
286	gene285	LOC102653954	102653954	102653954	uncharacterized LOC102653954	-0.422638	0.956966	-0.477742	0.956297	0.547899	0.924738	0.579551	0.91192	-0.141335	0.982197	-0.591974	0.925371	-1.09108	0.846349	-0.441073	0.940377	-0.879335	0.90825	-0.130494	0.988364	-0.415149	0.963582	-0.211414	0.981324	lncRNA		NC_007070.3:4804935-4806962				XR_409250.1	uncharacterized LOC102653954, transcript variant X1		XR_409250.1 XR_409251.1
287	gene286	LOC412319	412319	412319	rhomboid-related protein 3-like	-0.1703	0.842277	-0.136349	0.891054	-0.145302	0.868626	-0.350062	0.566937	0.306084	0.709347	-0.0960938	0.94524	-0.303015	0.763627	-0.113777	0.93351	-0.304262	0.766044	-0.329095	0.759698	0.209064	0.864616	-0.166329	0.900554	protein_coding	GB53223	NC_007070.3:4823492-4830147	XP_395780.4	XM_395780.5	PREDICTED: rhomboid-related protein 3-like isoform X3 [Apis mellifera]	XM_006561915.1	rhomboid-related protein 3-like, transcript variant X1	XP_006561978.1 XP_395780.4 XP_006561979.1	XM_006561915.1 XM_395780.5 XM_006561916.1	FBpp0073365	4e-121	XP_395780.4	4e-121	IS reciprocal best hit	rho-4	FBgn0030318	FBgn0030318	rhomboid-4	rho-4
288	gene287	LOC102653893	102653893	102653893	Meckel syndrome type 1 protein-like	-0.0777325	0.973356	-0.510771	0.74746	-0.0406203	0.984534	-0.267126	0.863572	-1.08934	0.0836708	-0.872396	0.119424	-0.238792	0.776619	-0.533409	0.442571	0.124396	0.910551	0.383517	0.595566	0.504174	0.445249	-0.136208	0.908527	protein_coding		NC_007070.3:4827862-4831220	XP_006561980.1	XM_006561917.1	PREDICTED: Meckel syndrome type 1 protein-like [Apis mellifera]	XM_006561917.1	Meckel syndrome type 1 protein-like	XP_006561980.1	XM_006561917.1	FBpp0073500	3e-07	XP_006561980.1	3e-07	IS reciprocal best hit	Mks1	FBgn0030395	FBgn0030395	Meckel syndrome, type 1 homologue	Mks1
289	gene288	LOC408621	408621	408621	UPF0480 protein C15orf24 homolog	-0.0477546	0.954262	-0.184668	0.733708	0.0582429	0.941132	0.0191263	0.982933	0.170421	0.764223	-0.21278	0.685461	-0.171765	0.757659	0.19474	0.716167	-0.250616	0.551531	-0.110066	0.869224	-0.436461	0.240218	-0.214231	0.672533	protein_coding	GB53222	NC_007070.3:4831997-4833305	XP_392162.2	XM_392162.5	PREDICTED: ER membrane protein complex subunit 7-like [Apis mellifera]	XM_392162.5	UPF0480 protein C15orf24 homolog	XP_392162.2	XM_392162.5	FBpp0086399	1e-58	XP_392162.2	1e-58	IS reciprocal best hit	CG8397	FBgn0034066	FBgn0034066	-	CG8397
290	gene289	LOC408620	408620	408620	uncharacterized LOC408620	-0.309363	0.790522	-0.489524	0.596952	-0.276044	0.787687	0.0688191	0.968825	0.288411	0.828622	0.237425	0.833862	-0.341439	0.783712	0.106581	0.943547	-0.114503	0.95811	-0.285703	0.857689	-0.0462457	0.981318	-0.227622	0.912769	protein_coding	GB53208	NC_007070.3:4833358-4842931	XP_392161.2	XM_392161.5	PREDICTED: RNA-binding protein 42-like isoformX1 [Apis mellifera]	XM_392161.5	uncharacterized LOC408620, transcript variant X1	XP_392161.2	XR_409249.1 XM_392161.5	FBpp0078402	1e-75	XP_392161.2	1e-75	IS reciprocal best hit	CG2931	FBgn0037342	FBgn0037342	-	CG2931
291	gene290	LOC102653658	102653658	102653658	uncharacterized LOC102653658	0.576787	0.451012	0.324406	0.724911	0.382703	0.631108	0.414523	0.700356	0.220104	0.779099	-0.417435	0.421733	-0.935457	0.105803	-0.199465	0.776843	-0.267221	0.688053	-1.19501	0.00450099	-1.17127	0.00677306	0.1441	0.856267	protein_coding		NC_007070.3:4835045-4838208	XP_006561977.1	XM_006561914.1	PREDICTED: uncharacterized protein LOC102653658 [Apis mellifera]	XM_006561914.1	uncharacterized LOC102653658	XP_006561977.1	XM_006561914.1			XP_006561977.1
292	gene291	LOC408619	408619	408619	ubiquitin carboxyl-terminal hydrolase 3-like	-0.108672	0.911979	-1.02908	0.0372836	-0.133875	0.884481	0.287529	0.661939	0.56313	0.311165	0.41791	0.522915	0.195178	0.830624	0.024532	0.985835	-0.341335	0.65464	-0.226444	0.812383	0.331417	0.66036	0.201248	0.833653	protein_coding	GB53220	NC_007070.3:4851387-4859538	XP_006561976.1	XM_006561913.1	PREDICTED: ubiquitin carboxyl-terminal hydrolase 3-like isoform X1 [Apis mellifera]	XM_006561913.1	ubiquitin carboxyl-terminal hydrolase 3-like, transcript variant X1	XP_392160.2 XP_006561976.1	XM_392160.5 XM_006561913.1	FBpp0293257	2e-29	XP_006561976.1	2e-29	NOT reciprocal best hit	Usp8	FBgn0038862	FBgn0038862	Ubiquitin specific protease 8	Usp8
293	gene292	RpS17	724233	724233	ribosomal protein S17	-0.773234	0.103888	-0.651374	0.198443	-0.258938	0.73612	-0.194048	0.823989	0.302561	0.654869	0.470025	0.410307	0.344852	0.594339	0.2613	0.721118	-0.399994	0.463171	-0.132194	0.884208	-0.0526579	0.96334	-0.135515	0.880518	protein_coding	GB53219	NC_007070.3:4860665-4861682	XP_006561975.1	XM_006561912.1	PREDICTED: 40S ribosomal protein S17 [Apis mellifera]	XM_006561912.1	ribosomal protein S17	XP_006561975.1	XM_006561912.1	FBpp0076207	2e-73	XP_006561975.1	2e-73	IS reciprocal best hit	RpS17	FBgn0005533	FBgn0005533	Ribosomal protein S17	RpS17
294	gene293	LOC100576626	100576626	100576626	furin-like	N/A	N/A	N/A	N/A	N/A	N/A	N/A	N/A	N/A	N/A	1.74558	0.0425681	N/A	N/A	N/A	N/A	N/A	N/A	N/A	N/A	N/A	N/A	N/A	N/A	protein_coding		NC_007070.3:4862447-5162225	XP_006561972.1	XM_006561909.1	PREDICTED: furin-like isoform X1 [Apis mellifera]	XR_409218.1	furin-like, transcript variant X12	XP_006561972.1 XP_006561974.1 XP_006561973.1	XR_409213.1 XR_409232.1 XR_409231.1 XR_409216.1 XR_409217.1 XR_409212.1 XR_409234.1 XR_409230.1 XR_409221.1 XR_409233.1 XR_409215.1 XR_409219.1 XR_409214.1 XR_409226.1 XR_409229.1 XM_006561909.1 XR_409228.1 XR_409210.1 XR_409222.1 XR_409218.1 XR_409227.1 XR_409224.1 XR_409220.1 XR_409223.1 XM_006561910.1 XR_409211.1 XM_006561911.1 XR_409225.1	FBpp0290515	4e-05	XP_006561972.1	4e-05	NOT reciprocal best hit	Fur2	FBgn0004598	FBgn0004598	Furin 2	Fur2
295	gene294	LOC102656607	102656607	102656607	uncharacterized LOC102656607	N/A	N/A	N/A	N/A	N/A	N/A	N/A	N/A	N/A	N/A	N/A	N/A	N/A	N/A	N/A	N/A	N/A	N/A	N/A	N/A	N/A	N/A	N/A	N/A	lncRNA		NC_007070.3:4879040-4880281				XR_409235.1	uncharacterized LOC102656607		XR_409235.1
296	gene295	LOC102656627	102656627	102656627	uncharacterized LOC102656627	N/A	N/A	N/A	N/A	N/A	N/A	N/A	N/A	N/A	N/A	N/A	N/A	N/A	N/A	N/A	N/A	N/A	N/A	N/A	N/A	N/A	N/A	N/A	N/A	lncRNA		NC_007070.3:4889956-4893266				XR_409236.1	uncharacterized LOC102656627, transcript variant X1		XR_409236.1 XR_409238.1 XR_409237.1
297	gene296	LOC102656438	102656438	102656438	cytochrome c oxidase subunit 1-like	0.866688	0.549023	N/A	N/A	N/A	N/A	N/A	N/A	-0.489216	0.778007	-0.711229	0.669055	0.233111	0.912657	-0.766069	0.621202	N/A	N/A	N/A	N/A	N/A	N/A	N/A	N/A	pseudogene		NC_007070.3:4915140-4916096
298	gene297	LOC102656702	102656702	102656702	uncharacterized LOC102656702	N/A	N/A	N/A	N/A	N/A	N/A	N/A	N/A	N/A	N/A	N/A	N/A	N/A	N/A	N/A	N/A	N/A	N/A	N/A	N/A	N/A	N/A	N/A	N/A	lncRNA		NC_007070.3:4980194-4982942				XR_409239.1	uncharacterized LOC102656702		XR_409239.1
299	gene298	LOC102656742	102656742	102656742	uncharacterized LOC102656742	N/A	N/A	N/A	N/A	N/A	N/A	N/A	N/A	N/A	N/A	N/A	N/A	N/A	N/A	N/A	N/A	N/A	N/A	N/A	N/A	N/A	N/A	N/A	N/A	lncRNA		NC_007070.3:4985299-4988692				XR_409240.1	uncharacterized LOC102656742, transcript variant X1		XR_409241.1 XR_409240.1
300	gene299	LOC102656784	102656784	102656784	uncharacterized LOC102656784	N/A	N/A	N/A	N/A	N/A	N/A	N/A	N/A	N/A	N/A	N/A	N/A	N/A	N/A	N/A	N/A	N/A	N/A	N/A	N/A	N/A	N/A	N/A	N/A	lncRNA		NC_007070.3:4994632-4997537				XR_409242.1	uncharacterized LOC102656784		XR_409242.1
301	gene300	LOC102656810	102656810	102656810	uncharacterized LOC102656810	N/A	N/A	N/A	N/A	N/A	N/A	N/A	N/A	N/A	N/A	N/A	N/A	N/A	N/A	N/A	N/A	N/A	N/A	N/A	N/A	N/A	N/A	N/A	N/A	lncRNA		NC_007070.3:5018016-5020767				XR_409243.1	uncharacterized LOC102656810		XR_409243.1
302	gene301	LOC102656828	102656828	102656828	uncharacterized LOC102656828	N/A	N/A	N/A	N/A	N/A	N/A	N/A	N/A	N/A	N/A	N/A	N/A	N/A	N/A	N/A	N/A	N/A	N/A	N/A	N/A	N/A	N/A	N/A	N/A	lncRNA		NC_007070.3:5037815-5045422				XR_409245.1	uncharacterized LOC102656828, transcript variant X2		XR_409244.1 XR_409246.1 XR_409245.1
303	gene302	LOC102656881	102656881	102656881	uncharacterized LOC102656881	N/A	N/A	N/A	N/A	N/A	N/A	N/A	N/A	N/A	N/A	N/A	N/A	N/A	N/A	N/A	N/A	N/A	N/A	N/A	N/A	N/A	N/A	N/A	N/A	lncRNA		NC_007070.3:5042195-5043426				XR_409247.1	uncharacterized LOC102656881		XR_409247.1
304	gene303	LOC102656903	102656903	102656903	uncharacterized LOC102656903	N/A	N/A	N/A	N/A	N/A	N/A	N/A	N/A	N/A	N/A	N/A	N/A	N/A	N/A	N/A	N/A	N/A	N/A	N/A	N/A	N/A	N/A	N/A	N/A	lncRNA		NC_007070.3:5136345-5138877				XR_409248.1	uncharacterized LOC102656903		XR_409248.1
305	gene304	LOC100578481	100578481	100578481	uncharacterized LOC100578481	N/A	N/A	N/A	N/A	N/A	N/A	N/A	N/A	N/A	N/A	N/A	N/A	N/A	N/A	N/A	N/A	1.34268	0.0817394	N/A	N/A	1.86313	0.030385	N/A	N/A	lncRNA		NC_007070.3:5241818-5244369				XR_409479.1	uncharacterized LOC100578481, transcript variant X2		XR_409478.1 XR_409480.1 XR_409479.1
306	gene305	Syt1	408613	408613	synaptotagmin 1	N/A	N/A	N/A	N/A	N/A	N/A	N/A	N/A	N/A	N/A	N/A	N/A	N/A	N/A	N/A	N/A	N/A	N/A	N/A	N/A	N/A	N/A	1.57061	0.09208	protein_coding	GB54827	NC_007070.3:5250723-5256387	NP_001139207.1	NM_001145735.1	synaptotagmin 1 [Apis mellifera]	NM_001145735.1	synaptotagmin 1	NP_001139207.1	NM_001145735.1	FBpp0077410	0	NP_001139207.1	0	IS reciprocal best hit	Syt1	FBgn0004242	FBgn0004242	Synaptotagmin 1	Syt1
307	gene306	LOC410751	410751	410751	phospholipase A1 member A-like	-0.960355	0.0548521	-1.01656	0.0448522	0.239019	0.736758	0.133035	0.886745	0.802231	0.291356	N/A	N/A	N/A	N/A	0.620493	0.46761	0.399478	0.661639	0.371867	0.716694	N/A	N/A	N/A	N/A	protein_coding	GB54868	NC_007070.3:5265680-5271806	XP_394227.2	XM_394227.5	PREDICTED: phospholipase A1 member A-like isoform 1 [Apis mellifera]	XM_394227.5	phospholipase A1 member A-like, transcript variant 1	XP_394227.2	XM_394227.5	FBpp0297922	8e-150	XP_394227.2	8e-150	IS reciprocal best hit	CG18641	FBgn0031426	FBgn0031426	-	CG18641
308	gene307	LOC410752	410752	410752	vesicular glutamate transporter 3-like	N/A	N/A	N/A	N/A	N/A	N/A	N/A	N/A	N/A	N/A	N/A	N/A	N/A	N/A	N/A	N/A	N/A	N/A	N/A	N/A	N/A	N/A	N/A	N/A	protein_coding	GB54867	NC_007070.3:5282316-5290359	XP_006562607.1	XM_006562544.1	PREDICTED: vesicular glutamate transporter 3-like isoform X1 [Apis mellifera]	XM_006562545.1	vesicular glutamate transporter 3-like, transcript variant X2	XP_006562610.1 XP_006562609.1 XP_006562607.1 XP_006562608.1	XM_006562544.1 XM_006562546.1 XM_006562545.1 XM_006562547.1	FBpp0303629	0	XP_006562607.1	0	IS reciprocal best hit	VGlut	FBgn0031424	FBgn0031424	Vesicular glutamate transporter	VGlut
309	gene308	LOC100578445	100578445	100578445	uncharacterized LOC100578445	N/A	N/A	N/A	N/A	N/A	N/A	N/A	N/A	N/A	N/A	N/A	N/A	N/A	N/A	N/A	N/A	N/A	N/A	N/A	N/A	N/A	N/A	N/A	N/A	protein_coding	GB54866	NC_007070.3:5292539-5296723	XP_006562612.1	XM_006562549.1	PREDICTED: putative leucine-rich repeat-containing protein DDB_G0290503-like [Apis mellifera]	XM_006562549.1	uncharacterized LOC100578445	XP_006562612.1	XM_006562549.1			XP_006562612.1
310	gene309	LOC408614	408614	408614	uncharacterized LOC408614	0.345882	0.698836	0.279578	0.778185	0.207446	0.853669	0.111758	0.934929	-0.399965	0.62934	-0.448233	0.56989	-0.419991	0.604961	0.21238	0.833778	-0.294228	0.754351	-0.0961882	0.945163	-0.243857	0.829376	0.0118545	0.993563	protein_coding	GB54829	NC_007070.3:5302124-5305144	XP_006562604.1	XM_006562541.1	PREDICTED: uncharacterized protein LOC408614 isoform X2 [Apis mellifera]	XM_392155.5	uncharacterized LOC408614, transcript variant X1	XP_006562606.1 XP_006562604.1 XP_006562605.1 XP_392155.2	XM_006562541.1 XM_006562543.1 XM_392155.5 XM_006562542.1	FBpp0078435	6e-36	XP_006562604.1	6e-36	IS reciprocal best hit	7B2	FBgn0041707	FBgn0041707	7B2	7B2
311	gene310	LOC410753	410753	410753	TATA-box-binding protein-like	-0.255837	0.71482	-0.17373	0.827846	-0.241628	0.73538	0.109429	0.903773	0.0490137	0.968049	-0.535904	0.362679	-0.35175	0.607369	-0.46324	0.460007	-0.737101	0.110334	-0.283822	0.682277	-0.337497	0.609339	-0.6878	0.178191	protein_coding	GB54865	NC_007070.3:5305596-5307132	XP_394229.2	XM_394229.4	PREDICTED: TATA-box-binding protein-like [Apis mellifera]	XM_394229.4	TATA-box-binding protein-like	XP_394229.2	XM_394229.4	FBpp0071596	2e-86	XP_394229.2	2e-86	NOT reciprocal best hit	Tbp	FBgn0003687	FBgn0003687	TATA binding protein	Tbp
312	gene311	LOC551202	551202	551202	intraflagellar transport protein 52 homolog	0.054275	0.95731	0.155133	0.83372	-0.0469833	0.963559	-0.294375	0.625362	-0.315133	0.56705	-0.28357	0.616684	-0.777988	0.0612568	-0.349663	0.497597	0.0282444	0.97626	0.270375	0.625046	-0.0802768	0.93035	0.0520465	0.957623	protein_coding	GB54830	NC_007070.3:5307408-5309397	XP_006562603.1	XM_006562540.1	PREDICTED: intraflagellar transport protein 52 homolog [Apis mellifera]	XM_006562540.1	intraflagellar transport protein 52 homolog	XP_006562603.1	XM_006562540.1	FBpp0078962	4e-84	XP_006562603.1	4e-84	IS reciprocal best hit	Osm6	FBgn0031829	FBgn0031829	Osm-6 ortholog (C. elegans)	Osm6
313	gene312	LOC408615	408615	408615	nuclear transcription factor Y subunit gamma-like	-0.204627	0.713289	-0.44665	0.264313	-0.328699	0.477493	-0.094825	0.89925	0.128431	0.84499	0.216835	0.697563	0.227015	0.667933	0.0175961	0.985242	-0.0435999	0.959435	0.0247406	0.979608	0.0340642	0.969957	-0.103084	0.888924	protein_coding	GB54831	NC_007070.3:5309661-5312560	XP_392156.2	XM_392156.5	PREDICTED: nuclear transcription factor Y subunit gamma-like isoform X2 [Apis mellifera]	XM_006562532.1	nuclear transcription factor Y subunit gamma-like, transcript variant X1	XP_006562595.1 XP_392156.2	XM_392156.5 XM_006562532.1	FBpp0070935	6e-47	XP_392156.2	6e-47	IS reciprocal best hit	Nf-YC	FBgn0029905	FBgn0029905	Nuclear factor Y-box C	Nf-YC
314	gene313	LOC100578000	100578000	100578000	uncharacterized LOC100578000	N/A	N/A	N/A	N/A	N/A	N/A	N/A	N/A	N/A	N/A	N/A	N/A	N/A	N/A	N/A	N/A	N/A	N/A	N/A	N/A	N/A	N/A	N/A	N/A	protein_coding	GB54864	NC_007070.3:5311770-5314718	XP_006562596.1	XM_006562533.1	PREDICTED: uncharacterized protein LOC100578000 [Apis mellifera]	XM_006562533.1	uncharacterized LOC100578000	XP_006562596.1	XM_006562533.1			XP_006562596.1
315	gene314	LOC102655656	102655656	102655656	uncharacterized LOC102655656	N/A	N/A	N/A	N/A	N/A	N/A	N/A	N/A	N/A	N/A	N/A	N/A	N/A	N/A	N/A	N/A	N/A	N/A	N/A	N/A	N/A	N/A	N/A	N/A	protein_coding		NC_007070.3:5314908-5315925	XP_006562611.1	XM_006562548.1	PREDICTED: uncharacterized protein LOC102655656 [Apis mellifera]	XM_006562548.1	uncharacterized LOC102655656	XP_006562611.1	XM_006562548.1			XP_006562611.1
316	gene315	eya	412528	412528	developmental protein eyes absent	-0.0573376	0.991418	0.64958	0.950311	0.67528	0.950514	-0.145315	0.989145	0.468725	0.935058	1.16568	0.776027	0.150477	0.983405	0.373549	0.962764	-0.000952699	0.999744	-0.0810476	0.988792	0.322551	0.947852	-0.255783	0.964739	protein_coding	GB54835	NC_007070.3:5316360-5331897	XP_006562598.1	XM_006562535.1	PREDICTED: eyes absent homolog 4 isoform X1 [Apis mellifera]	XM_006562536.1	developmental protein eyes absent, transcript variant X2	XP_006562598.1 XP_395983.4 XP_006562599.1	XM_006562536.1 XM_006562535.1 XM_395983.5	FBpp0297250	1e-145	XP_006562598.1	1e-145	IS reciprocal best hit	eya	FBgn0000320	FBgn0000320	eyes absent	eya
317	gene316	LOC552743	552743	552743	trafficking protein particle complex subunit 2-like protein-like	-0.112748	0.989161	-0.133182	0.984857	-0.549622	0.940248	0.0332466	0.995601	-0.713045	0.856147	-0.585658	0.895752	1.31995	0.540395	-0.555255	0.917748	-0.118558	0.97659	0.221789	0.949028	-0.00617252	0.997838	-0.060652	0.988096	protein_coding		NC_007070.3:5325527-5339036	XP_625121.3	XM_625118.4	PREDICTED: trafficking protein particle complex subunit 2-like protein-like isoform X2 [Apis mellifera]	XM_625118.4	trafficking protein particle complex subunit 2-like protein-like, transcript variant X2	XP_006562597.1 XP_625121.3	XM_006562534.1 XM_625118.4	FBpp0087278	7e-50	XP_625121.3	7e-50	IS reciprocal best hit	CG9067	FBgn0033605	FBgn0033605	-	CG9067
318	gene317	LOC409517	409517	409517	counting factor associated protein D-like	0.00689538	0.995021	-0.730493	0.0918912	-0.504186	0.305613	-0.406479	0.467662	-0.44849	0.356338	-0.0606288	0.951345	-0.234136	0.718754	0.696009	0.101326	-0.664755	0.102917	-0.97668	0.00834074	-0.963987	0.0167955	-0.386715	0.464297	protein_coding	GB54861	NC_007070.3:5333699-5337452	XP_006562600.1	XM_006562537.1	PREDICTED: LOW QUALITY PROTEIN: counting factor associated protein D-like [Apis mellifera]	XM_006562537.1	counting factor associated protein D-like	XP_006562600.1	XM_006562537.1	FBpp0075508	0	XP_006562600.1	0	IS reciprocal best hit	26-29-p	FBgn0250848	FBgn0250848	26-29kD-proteinase	26-29-p
319	gene318	LOC551383	551383	551383	protein MAK16 homolog A-like	0.340827	0.959813	0.464177	0.923212	0.426583	0.935577	0.515877	0.919214	0.171502	0.948582	-0.113132	0.972745	0.0259997	0.993778	0.475822	0.847516	0.0318357	0.990881	-0.198353	0.940776	0.0266948	0.993333	-0.167042	0.957593	protein_coding	GB54837	NC_007070.3:5338992-5340592	XP_623781.3	XM_623778.4	PREDICTED: protein MAK16 homolog A-like [Apis mellifera]	XM_623778.4	protein MAK16 homolog A-like	XP_623781.3	XM_623778.4	FBpp0311991	5e-90	XP_623781.3	5e-90	IS reciprocal best hit	Rbm13	FBgn0030067	FBgn0030067	RNA-binding motif protein 13	Rbm13
320	gene319	LOC410754	410754	410754	post-GPI attachment to proteins factor 2-like	N/A	N/A	N/A	N/A	N/A	N/A	N/A	N/A	N/A	N/A	N/A	N/A	N/A	N/A	N/A	N/A	N/A	N/A	N/A	N/A	N/A	N/A	N/A	N/A	protein_coding	GB54838	NC_007070.3:5340686-5343364	XP_006562601.1	XM_006562538.1	PREDICTED: post-GPI attachment to proteins factor 2-like isoform X1 [Apis mellifera]	XM_006562539.1	post-GPI attachment to proteins factor 2-like, transcript variant X2	XP_006562601.1 XP_006562602.1	XM_006562539.1 XM_006562538.1	FBpp0074464	2e-90	XP_006562601.1	2e-90	IS reciprocal best hit	CG7990	FBgn0030997	FBgn0030997	-	CG7990
321	gene320	LOC100578324	100578324	100578324	uncharacterized LOC100578324	N/A	N/A	N/A	N/A	N/A	N/A	N/A	N/A	N/A	N/A	N/A	N/A	N/A	N/A	N/A	N/A	N/A	N/A	N/A	N/A	N/A	N/A	N/A	N/A	protein_coding	GB54860	NC_007070.3:5347751-5353892	XP_006562584.1	XM_006562521.1	PREDICTED: integrator complex subunit 12-like [Apis mellifera]	XM_006562521.1	uncharacterized LOC100578324	XP_006562584.1	XM_006562521.1	FBpp0084433	5e-10	XP_006562584.1	5e-10	NOT reciprocal best hit	IntS12	FBgn0039459	FBgn0039459	Integrator 12	IntS12
322	gene321	sd	408616	408616	scalloped	0.228533	0.681879	0.246266	0.64385	0.107848	0.887474	0.0223725	0.981301	0.0459864	0.959551	-0.100108	0.895497	-0.356414	0.432384	0.364886	0.401728	-0.220198	0.658894	-0.0726554	0.928997	0.043305	0.960513	0.0038268	0.995878	protein_coding	GB54841	NC_007070.3:5361096-5535554	XP_006562586.1	XM_006562523.1	PREDICTED: transcriptional enhancer factor TEF-1 isoform X1 [Apis mellifera]	XM_006562529.1	scalloped, transcript variant X7	XP_006562588.1 XP_006562590.1 XP_006562591.1 XP_006562587.1 XP_006562586.1 XP_006562592.1 XP_392157.3 XP_006562593.1 XP_006562589.1 XP_006562594.1	XM_006562523.1 XM_006562531.1 XM_006562527.1 XM_006562528.1 XM_006562529.1 XM_392157.4 XM_006562524.1 XM_006562526.1 XM_006562525.1 XM_006562530.1	FBpp0300453	0	XP_006562586.1	0	IS reciprocal best hit	sd	FBgn0003345	FBgn0003345	scalloped	sd
323	gene322	LOC100577822	100577822	100577822	uncharacterized LOC100577822	N/A	N/A	N/A	N/A	N/A	N/A	N/A	N/A	N/A	N/A	N/A	N/A	N/A	N/A	N/A	N/A	N/A	N/A	N/A	N/A	N/A	N/A	N/A	N/A	protein_coding		NC_007070.3:5406492-5411906	XP_006562585.1	XM_006562522.1	PREDICTED: uncharacterized protein LOC100577822 isoform X1 [Apis mellifera]	XR_409462.1	uncharacterized LOC100577822, transcript variant X2	XP_006562585.1	XR_409465.1 XR_409466.1 XR_409463.1 XR_409462.1 XR_409467.1 XR_409464.1 XR_409468.1 XM_006562522.1			XP_006562585.1
324	gene323	LOC102654358	102654358	102654358	uncharacterized LOC102654358	N/A	N/A	N/A	N/A	N/A	N/A	N/A	N/A	N/A	N/A	N/A	N/A	N/A	N/A	N/A	N/A	N/A	N/A	N/A	N/A	N/A	N/A	N/A	N/A	lncRNA		NC_007070.3:5421663-5429629				XR_409471.1	uncharacterized LOC102654358, transcript variant X3		XR_409469.1 XR_409470.1 XR_409471.1
325	gene324	LOC102654413	102654413	102654413	uncharacterized LOC102654413	N/A	N/A	N/A	N/A	N/A	N/A	N/A	N/A	N/A	N/A	N/A	N/A	N/A	N/A	N/A	N/A	N/A	N/A	N/A	N/A	N/A	N/A	N/A	N/A	lncRNA		NC_007070.3:5430300-5432139				XR_409472.1	uncharacterized LOC102654413, transcript variant X1		XR_409472.1 XR_409473.1
326	gene325	LOC102654454	102654454	102654454	uncharacterized LOC102654454	N/A	N/A	N/A	N/A	N/A	N/A	N/A	N/A	N/A	N/A	N/A	N/A	N/A	N/A	N/A	N/A	N/A	N/A	N/A	N/A	N/A	N/A	N/A	N/A	lncRNA		NC_007070.3:5432602-5450425				XR_409474.1	uncharacterized LOC102654454		XR_409474.1
327	gene326	LOC102654478	102654478	102654478	uncharacterized LOC102654478	N/A	N/A	N/A	N/A	N/A	N/A	N/A	N/A	N/A	N/A	N/A	N/A	N/A	N/A	N/A	N/A	N/A	N/A	N/A	N/A	N/A	N/A	N/A	N/A	lncRNA		NC_007070.3:5450587-5452930				XR_409475.1	uncharacterized LOC102654478		XR_409475.1
328	gene327	LOC102654518	102654518	102654518	uncharacterized LOC102654518	N/A	N/A	N/A	N/A	N/A	N/A	N/A	N/A	N/A	N/A	N/A	N/A	N/A	N/A	N/A	N/A	N/A	N/A	N/A	N/A	N/A	N/A	N/A	N/A	lncRNA		NC_007070.3:5481111-5482237				XR_409476.1	uncharacterized LOC102654518		XR_409476.1
329	gene328	LOC102654549	102654549	102654549	uncharacterized LOC102654549	N/A	N/A	N/A	N/A	N/A	N/A	N/A	N/A	N/A	N/A	N/A	N/A	N/A	N/A	N/A	N/A	N/A	N/A	N/A	N/A	N/A	N/A	N/A	N/A	lncRNA		NC_007070.3:5528401-5528755				XR_409477.1	uncharacterized LOC102654549		XR_409477.1
330	gene329	Aats-arg	550903	550903	arginyl-tRNA synthetase	-0.0518164	0.949604	0.104235	0.879286	-0.201098	0.701736	0.0807363	0.913392	-0.0542492	0.94677	-0.34177	0.419843	-0.123997	0.845691	-0.136246	0.825414	-0.0275765	0.973042	-0.201594	0.69515	-0.0491035	0.953494	-0.191297	0.717116	protein_coding	GB54842	NC_007070.3:5536733-5539581	XP_623301.1	XM_623298.4	PREDICTED: arginine--tRNA ligase, cytoplasmic [Apis mellifera]	XM_623298.4	arginyl-tRNA synthetase	XP_623301.1	XM_623298.4	FBpp0073965	0	XP_623301.1	0	IS reciprocal best hit	ArgRS	FBgn0027093	FBgn0027093	Arginyl-tRNA synthetase	ArgRS
331	gene330	LOC412282	412282	412282	leucyl-tRNA synthetase, cytoplasmic-like	0.24947	0.610118	0.068097	0.930914	-0.0678996	0.931288	-0.0120445	0.988994	-0.675917	0.0378776	-0.305686	0.491395	0.433785	0.259832	-0.4776	0.184873	0.112435	0.860021	0.174202	0.752231	0.3689	0.379442	-0.132091	0.831483	protein_coding	GB54843	NC_007070.3:5541444-5547090	XP_395743.2	XM_395743.5	PREDICTED: leucine--tRNA ligase, cytoplasmic-like isoformX1 [Apis mellifera]	XM_395743.5	leucyl-tRNA synthetase, cytoplasmic-like, transcript variant X1	XP_006562583.1 XP_395743.2	XM_395743.5 XM_006562520.1	FBpp0311704	0	XP_395743.2	0	IS reciprocal best hit	LeuRS	FBgn0053123	FBgn0053123	Leucyl-tRNA synthetase	LeuRS
332	gene331	LOC725816	725816	725816	homocysteine S-methyltransferase ybgG-like	0.195424	0.720953	0.491992	0.188919	0.512132	0.161174	0.119036	0.860287	-0.26135	0.580879	-0.196444	0.716735	-0.00875914	0.992198	0.0624226	0.936786	0.0569071	0.938614	0.130738	0.836764	-0.146515	0.80938	-0.00156201	0.99781	protein_coding		NC_007070.3:5547486-5549160	XP_003250116.1	XM_003250068.2	PREDICTED: homocysteine S-methyltransferase 2-like [Apis mellifera]	XM_003250068.2	homocysteine S-methyltransferase ybgG-like	XP_003250116.1	XM_003250068.2	FBpp0309710	5e-97	XP_003250116.1	5e-97	NOT reciprocal best hit	CG10621	FBgn0032726	FBgn0032726	-	CG10621
333	gene332	LOC550789	550789	550789	homocysteine S-methyltransferase 2-like	-0.403072	0.287652	-0.143322	0.808206	0.0997214	0.883651	-0.143416	0.808692	-0.0812811	0.913341	-0.0396531	0.963559	0.00126435	0.997957	0.0364239	0.967044	-0.366052	0.303871	-0.0614864	0.937232	-0.0875093	0.902706	-0.361369	0.369474	protein_coding	GB54855	NC_007070.3:5549337-5550775	XP_623182.1	XM_623179.3	PREDICTED: selenocysteine Se-methyltransferase-like [Apis mellifera]	XM_623179.3	homocysteine S-methyltransferase 2-like	XP_623182.1	XM_623179.3	FBpp0309710	6e-103	XP_623182.1	6e-103	IS reciprocal best hit	CG10621	FBgn0032726	FBgn0032726	-	CG10621
334	gene333	LOC551411	551411	551411	proteasome maturation protein-like	-0.561932	0.179956	-0.27653	0.629395	-0.0327896	0.974016	-0.155001	0.831693	0.41109	0.369574	0.736875	0.0538049	0.483923	0.250593	0.265262	0.632392	-0.352004	0.421572	-0.239693	0.673195	-0.471325	0.261432	-0.446455	0.295195	protein_coding	GB54854	NC_007070.3:5552565-5553755	XP_623807.3	XM_623804.4	PREDICTED: proteasome maturation protein-like [Apis mellifera]	XM_623804.4	proteasome maturation protein-like	XP_623807.3	XM_623804.4	FBpp0080943	3e-29	XP_623807.3	3e-29	IS reciprocal best hit	Pomp	FBgn0032884	FBgn0032884	Pomp	Pomp
335	gene334	LOC551443	551443	551443	uncharacterized LOC551443	-0.0650752	0.956586	0.289511	0.665281	-0.111428	0.91234	0.0684269	0.951306	1.10621	0.00450099	0.5708	0.26259	-0.334666	0.639007	0.359429	0.566802	0.544455	0.234172	0.906786	0.0384934	-0.109842	0.913319	0.0686593	0.95091	protein_coding	GB54844	NC_007070.3:5554115-5558236	XP_006562581.1	XM_006562518.1	PREDICTED: cyclic nucleotide-binding domain-containing protein 2-like isoform X1 [Apis mellifera]	XM_006562518.1	uncharacterized LOC551443, transcript variant X1	XP_006562582.1 XP_006562581.1	XM_006562519.1 XM_006562518.1	FBpp0289355	4e-37	XP_006562581.1	4e-37	IS reciprocal best hit	CG14693	FBgn0037837	FBgn0037837	-	CG14693
336	gene335	Pvr	413303	413303	PDGF-and VEGF-receptor related	0.466415	0.274634	-0.0507704	0.960765	0.605863	0.121957	0.170457	0.806819	0.589877	0.111097	0.0897606	0.914401	-0.0682472	0.93976	0.30281	0.542181	0.427188	0.292252	0.37566	0.443697	-0.212063	0.745265	0.235849	0.690707	protein_coding	GB54852	NC_007070.3:5559237-5573543	XP_006562580.1	XM_006562517.1	PREDICTED: LOW QUALITY PROTEIN: vascular endothelial growth factor receptor 1 [Apis mellifera]	XM_006562517.1	PDGF-and VEGF-receptor related	XP_006562580.1	XM_006562517.1	FBpp0290552	4e-179	XP_006562580.1	4e-179	IS reciprocal best hit	Pvr	FBgn0032006	FBgn0032006	PDGF- and VEGF-receptor related	Pvr
337	gene336	LOC727479	727479	727479	zinc transporter 1-like	0.577506	0.0991416	-0.0251353	0.978676	0.104311	0.886573	0.123753	0.857119	-1.80419	0.00099792	-0.903268	0.00323611	-0.956038	0.00182016	-0.541464	0.121592	0.118695	0.852509	-0.121257	0.854022	-0.156552	0.799285	-0.0332174	0.96986	protein_coding	GB54851	NC_007070.3:5576870-5591395	XP_001123187.2	XM_001123187.3	PREDICTED: zinc transporter 1-like isoform X1 [Apis mellifera]	XM_006562515.1	zinc transporter 1-like, transcript variant X7	XP_006562575.1 XP_001123187.2 XP_006562576.1 XP_006562577.1 XP_006562573.1 XP_006562578.1 XP_006562579.1 XP_006562574.1	XM_006562515.1 XM_001123187.3 XM_006562514.1 XM_006562511.1 XM_006562510.1 XM_006562516.1 XM_006562513.1 XM_006562512.1	FBpp0077879	5e-107	XP_001123187.2	5e-107	IS reciprocal best hit	ZnT77C	FBgn0037000	FBgn0037000	Zinc transporter 77C	ZnT77C
338	gene337	Traf6	551819	551819	TNF-receptor-associated factor 6	0.0026563	0.997735	0.0274577	0.985796	0.0478706	0.974798	-0.437898	0.608666	-0.51377	0.380776	-0.587425	0.295529	-0.614182	0.265568	-0.543877	0.341292	0.284504	0.661199	-0.168932	0.854835	0.00602625	0.995681	0.152765	0.866279	protein_coding	GB54845	NC_007070.3:5592779-5595551	XP_006562570.1	XM_006562507.1	PREDICTED: TNF receptor-associated factor 6 isoform X1 [Apis mellifera]	XM_624204.4	TNF-receptor-associated factor 6, transcript variant X2	XP_624207.3 XP_006562570.1	XM_006562507.1 XM_624204.4	FBpp0071136	2e-82	XP_006562570.1	2e-82	IS reciprocal best hit	Traf6	FBgn0265464	FBgn0265464	TNF-receptor-associated factor 6	Traf6
339	gene338	LOC102656812	102656812	102656812	polyprenol reductase-like	0.16253	0.864114	0.0242073	0.985451	-0.416695	0.541371	-0.13078	0.899881	-0.307025	0.597844	-0.515753	0.287358	-0.238839	0.709703	-0.605787	0.178191	0.0692428	0.934674	0.0948112	0.909636	-0.0440729	0.96434	0.069522	0.938572	protein_coding		NC_007070.3:5595749-5597186	XP_006562571.1	XM_006562508.1	PREDICTED: polyprenol reductase-like isoform X1 [Apis mellifera]	XM_006562508.1	polyprenol reductase-like, transcript variant X1	XP_006562572.1 XP_006562571.1	XM_006562508.1 XM_006562509.1	FBpp0079218	1e-56	XP_006562571.1	1e-56	IS reciprocal best hit	CG7840	FBgn0032014	FBgn0032014	-	CG7840
340	gene339	LOC412141	412141	412141	magnesium transporter protein 1-like	-0.436312	0.270765	-0.622319	0.0705615	-0.219972	0.680634	-0.286436	0.545583	0.247362	0.617552	0.114155	0.869039	-0.0526018	0.949992	0.11288	0.869526	-0.109285	0.862402	-0.232504	0.644083	-0.251175	0.604296	-0.395664	0.316893	protein_coding	GB54848	NC_007070.3:5597291-5599587	XP_395605.3	XM_395605.5	PREDICTED: tumor suppressor candidate 3-like [Apis mellifera]	XM_395605.5	magnesium transporter protein 1-like	XP_395605.3	XM_395605.5	FBpp0079233	8e-156	XP_395605.3	8e-156	IS reciprocal best hit	Ostgamma	FBgn0032015	FBgn0032015	Oligosaccharide transferase gamma subunit	Ostgamma
341	gene340	LOC725841	725841	725841	uncharacterized LOC725841	N/A	N/A	N/A	N/A	N/A	N/A	N/A	N/A	N/A	N/A	N/A	N/A	N/A	N/A	N/A	N/A	N/A	N/A	N/A	N/A	N/A	N/A	N/A	N/A	protein_coding	GB54847	NC_007070.3:5599589-5608098	XP_001121644.2	XM_001121644.3	PREDICTED: putative leucine-rich repeat-containing protein DDB_G0290503-like isoform X1 [Apis mellifera]	XM_001121644.3	uncharacterized LOC725841, transcript variant X1	XP_001121644.2 XP_006562569.1 XP_006562567.1 XP_006562568.1	XM_006562505.1 XM_001121644.3 XM_006562504.1 XM_006562506.1			XP_001121644.2
342	gene341	LOC552240	552240	552240	sodium-dependent noradrenaline transporter-like	N/A	N/A	N/A	N/A	N/A	N/A	N/A	N/A	N/A	N/A	N/A	N/A	N/A	N/A	N/A	N/A	N/A	N/A	N/A	N/A	N/A	N/A	N/A	N/A	protein_coding	GB40947	NC_007070.3:5658646-5663619	XP_624619.4	XM_624616.4	PREDICTED: sodium-dependent noradrenaline transporter-like, partial [Apis mellifera]	XM_624616.4	sodium-dependent noradrenaline transporter-like	XP_624619.4	XM_624616.4	FBpp0086271	0	XP_624619.4	0	NOT reciprocal best hit	DAT	FBgn0034136	FBgn0034136	Dopamine transporter	DAT
343	gene342	LOC412397	412397	412397	uncharacterized LOC412397	-0.227269	0.77698	-0.641104	0.256928	0.0551711	0.963763	0.165875	0.848919	-0.376224	0.488297	-0.562187	0.236326	-1.14234	0.0078289	-0.120698	0.890718	0.669428	0.0860322	0.0459344	0.966649	-0.177359	0.825211	0.518645	0.279442	protein_coding	GB40948	NC_007070.3:5666955-5670738	XP_006562818.1	XM_006562755.1	PREDICTED: uncharacterized protein LOC412397 isoform X1 [Apis mellifera]	XM_006562755.1	uncharacterized LOC412397, transcript variant X1	XP_623089.2 XP_006562819.1 XP_006562818.1	XM_006562756.1 XM_006562755.1 XM_623086.4	FBpp0077312	0	XP_006562818.1	0	IS reciprocal best hit	CG2991	FBgn0031474	FBgn0031474	-	CG2991
344	gene343	LOC726088	726088	726088	protein phosphatase 2A at 29B-like protein	-0.374583	0.391249	-0.542196	0.149193	-0.351459	0.434106	-0.168361	0.790563	0.0043687	0.995419	0.062893	0.941415	-0.163253	0.795855	-0.122197	0.864322	-0.425605	0.259502	-0.199737	0.726212	-0.174012	0.773652	-0.477199	0.229763	protein_coding	GB40946	NC_007070.3:5671948-5675763	XP_001120202.2	XM_001120202.3	PREDICTED: serine/threonine-protein phosphatase 2A 65 kDa regulatory subunit A alpha isoform-like isoform X1 [Apis mellifera]	XM_001120202.3	protein phosphatase 2A at 29B-like protein, transcript variant X1	XP_001120202.2 XP_006562820.1	XM_001120202.3 XM_006562757.1	FBpp0293227	0	XP_001120202.2	0	IS reciprocal best hit	Pp2A-29B	FBgn0260439	FBgn0260439	Protein phosphatase 2A at 29B	Pp2A-29B
345	gene344	LOC552636	552636	552636	dipeptidase 1-like	-0.134298	0.883168	-0.399356	0.501073	0.581795	0.215262	0.301088	0.626126	0.727989	0.0448522	0.574665	0.146743	0.160899	0.814934	0.731551	0.0396741	1.48856	0.00099792	1.07694	0.00099792	0.610513	0.144736	1.10241	0.00099792	protein_coding	GB40945	NC_007070.3:5677279-5683428	XP_006562821.1	XM_006562758.1	PREDICTED: dipeptidase 1 isoform X1 [Apis mellifera]	XM_006562758.1	dipeptidase 1-like, transcript variant X1	XP_006562823.1 XP_006562821.1 XP_006562824.1 XP_006562822.1 XP_006562825.1	XM_006562760.1 XM_006562762.1 XM_006562761.1 XM_006562758.1 XM_006562759.1	FBpp0289628	3e-108	XP_006562821.1	3e-108	NOT reciprocal best hit	CG6154	FBgn0039420	FBgn0039420	-	CG6154
346	gene345	LOC726449	726449	726449	homologous-pairing protein 2 homolog	0.24673	0.723366	0.585337	0.222424	0.285346	0.668472	0.248731	0.72334	-0.390267	0.46808	-0.449617	0.382907	0.214081	0.737247	0.181393	0.794739	-0.407256	0.373831	-0.4079	0.413977	-0.203328	0.76138	-0.3096	0.572255	protein_coding	GB40949	NC_007070.3:5684630-5685375	XP_006562826.1	XM_006562763.1	PREDICTED: homologous-pairing protein 2 homolog [Apis mellifera]	XM_006562763.1	homologous-pairing protein 2 homolog	XP_006562826.1	XM_006562763.1			XP_006562826.1
347	gene346	LOC409468	409468	409468	A disintegrin and metalloproteinase with thrombospondin motifs 3-like	-0.0419047	0.961368	-0.156961	0.794978	-0.0681284	0.932144	0.139884	0.823053	0.33929	0.44843	0.851218	0.00834074	0.100939	0.889055	0.0457036	0.957261	0.154015	0.790833	-0.29533	0.556512	0.0359243	0.969136	-0.0988309	0.89365	protein_coding	GB40944	NC_007070.3:5687003-5755592	XP_006562827.1	XM_006562764.1	PREDICTED: A disintegrin and metalloproteinase with thrombospondin motifs 3-like isoform X1 [Apis mellifera]	XM_006562770.1	A disintegrin and metalloproteinase with thrombospondin motifs 3-like, transcript variant X7	XP_006562829.1 XP_006562835.1 XP_006562834.1 XP_006562830.1 XP_006562827.1 XP_006562831.1 XP_006562833.1 XP_006562832.1 XP_006562828.1	XM_006562767.1 XM_006562771.1 XM_006562770.1 XM_006562768.1 XM_006562769.1 XM_006562764.1 XM_006562765.1 XM_006562772.1 XM_006562766.1	FBpp0072001	0	XP_006562827.1	0	IS reciprocal best hit	CG9850	FBgn0034903	FBgn0034903	-	CG9850
348	gene347	LOC102653866	102653866	102653866	uncharacterized LOC102653866	N/A	N/A	N/A	N/A	N/A	N/A	N/A	N/A	N/A	N/A	N/A	N/A	N/A	N/A	N/A	N/A	-0.0519467	0.985302	-0.0484851	0.987139	-0.0263458	0.992714	-0.0486244	0.987355	lncRNA		NC_007070.3:5691413-5743692				XR_409538.1	uncharacterized LOC102653866, transcript variant X5		XR_409541.1 XR_409539.1 XR_409537.1 XR_409536.1 XR_409540.1 XR_409538.1 XR_409535.1 XR_409542.1 XR_409534.1
349	gene348	LOC100578114	100578114	100578114	uncharacterized LOC100578114	N/A	N/A	N/A	N/A	N/A	N/A	N/A	N/A	N/A	N/A	N/A	N/A	N/A	N/A	N/A	N/A	N/A	N/A	N/A	N/A	N/A	N/A	N/A	N/A	lncRNA		NC_007070.3:5756921-5757866				XR_120097.2	uncharacterized LOC100578114		XR_120097.2
350	gene349	LOC410043	410043	410043	ornithine decarboxylase-like	0.0548648	0.97681	-0.00283706	0.998016	0.0898955	0.962449	0.468884	0.631375	-0.0838186	0.964692	0.113326	0.952282	-0.240912	0.872651	-0.121405	0.94918	-0.330766	0.800702	-0.322034	0.836764	-0.208091	0.896174	-0.301305	0.832261	protein_coding	GB40941	NC_007070.3:5760621-5767120	XP_006562838.1	XM_006562775.1	PREDICTED: ornithine decarboxylase-like isoform X1 [Apis mellifera]	XM_393529.5	ornithine decarboxylase-like, transcript variant X2	XP_393529.3 XP_006562838.1	XM_393529.5 XM_006562775.1	FBpp0087939	4e-119	XP_006562838.1	4e-119	IS reciprocal best hit	Odc1	FBgn0013307	FBgn0013307	Ornithine decarboxylase 1	Odc1
351	gene350	Gclm	413735	413735	glutamate-cysteine ligase modifier subunit	0.0943584	0.972608	0.207914	0.933158	-0.148743	0.958253	0.076245	0.979336	-0.487984	0.751323	-0.153853	0.947337	0.309714	0.845641	-0.17917	0.934174	-0.0520542	0.980934	0.0986185	0.960734	0.220188	0.899017	-0.17822	0.923073	protein_coding	GB40955	NC_007070.3:5766548-5771296	XP_397174.4	XM_397174.5	PREDICTED: glutamate--cysteine ligase regulatory subunit isoform X2 [Apis mellifera]	XM_397174.5	glutamate-cysteine ligase modifier subunit, transcript variant X2	XP_006562836.1 XP_397174.4	XM_006562773.1 XM_397174.5	FBpp0306672	7e-36	XP_397174.4	7e-36	IS reciprocal best hit	Gclm	FBgn0046114	FBgn0046114	Glutamate-cysteine ligase modifier subunit	Gclm
352	gene351	LOC726221	726221	726221	transmembrane protein 14C-like	-0.32098	0.722947	-0.207566	0.844598	0.092374	0.944528	-0.174126	0.878819	0.209183	0.847571	0.507753	0.482354	0.0336005	0.983362	0.152564	0.90583	-0.22544	0.824548	-0.17702	0.871749	-0.522979	0.492687	-0.326609	0.704339	protein_coding	GB40939	NC_007070.3:5767785-5768756	XP_006562837.1	XM_006562774.1	PREDICTED: transmembrane protein 14C-like isoform X2 [Apis mellifera]	XM_006562774.1	transmembrane protein 14C-like, transcript variant X2	XP_001120404.1 XP_006562837.1	XM_006562774.1 XM_001120404.3	FBpp0311636	2e-32	XP_006562837.1	2e-32	IS reciprocal best hit	CG5532	FBgn0034902	FBgn0034902	-	CG5532
353	gene352	LOC102654581	102654581	102654581	uncharacterized LOC102654581	N/A	N/A	N/A	N/A	N/A	N/A	N/A	N/A	N/A	N/A	N/A	N/A	N/A	N/A	N/A	N/A	N/A	N/A	N/A	N/A	N/A	N/A	N/A	N/A	lncRNA		NC_007070.3:5782145-5787040				XR_409545.1	uncharacterized LOC102654581, transcript variant X1		XR_409546.1 XR_409547.1 XR_409545.1 XR_409548.1
354	gene353	LOC102654538	102654538	102654538	uncharacterized LOC102654538	N/A	N/A	N/A	N/A	N/A	N/A	N/A	N/A	N/A	N/A	N/A	N/A	N/A	N/A	N/A	N/A	N/A	N/A	N/A	N/A	N/A	N/A	N/A	N/A	lncRNA		NC_007070.3:5787001-5790971				XR_409543.1	uncharacterized LOC102654538, transcript variant X1		XR_409543.1 XR_409544.1
355	gene354	LOC100577655	100577655	100577655	uncharacterized LOC100577655	N/A	N/A	N/A	N/A	N/A	N/A	N/A	N/A	N/A	N/A	N/A	N/A	N/A	N/A	N/A	N/A	N/A	N/A	N/A	N/A	N/A	N/A	N/A	N/A	protein_coding		NC_007070.3:5792177-5794420	XP_006562839.1	XM_006562776.1	PREDICTED: uncharacterized protein LOC100577655 isoform X1 [Apis mellifera]	XM_006562777.1	uncharacterized LOC100577655, transcript variant X2	XP_006562839.1 XP_006562840.1	XM_006562776.1 XM_006562777.1			XP_006562839.1
356	gene355	Sox15	726298	726298	Sox box protein 15	N/A	N/A	N/A	N/A	N/A	N/A	N/A	N/A	N/A	N/A	N/A	N/A	N/A	N/A	N/A	N/A	N/A	N/A	N/A	N/A	N/A	N/A	N/A	N/A	protein_coding	GB40963	NC_007070.3:5798863-5849945	XP_006562841.1	XM_006562778.1	PREDICTED: putative transcription factor SOX-15 isoform X1 [Apis mellifera]	XM_006562778.1	Sox box protein 15, transcript variant X1	XP_006562841.1 XP_006562844.1 XP_006562843.1 XP_006562842.1	XM_006562781.1 XM_006562780.1 XM_006562778.1 XM_006562779.1	FBpp0086702	1e-51	XP_006562841.1	1e-51	IS reciprocal best hit	Sox15	FBgn0005613	FBgn0005613	Sox box protein 15	Sox15
357	gene356	LOC102654827	102654827	102654827	uncharacterized LOC102654827	N/A	N/A	N/A	N/A	N/A	N/A	N/A	N/A	N/A	N/A	N/A	N/A	N/A	N/A	N/A	N/A	N/A	N/A	N/A	N/A	N/A	N/A	N/A	N/A	lncRNA		NC_007070.3:5823313-5825007				XR_409553.1	uncharacterized LOC102654827		XR_409553.1
358	gene357	LOC102654807	102654807	102654807	uncharacterized LOC102654807	N/A	N/A	N/A	N/A	N/A	N/A	N/A	N/A	N/A	N/A	N/A	N/A	N/A	N/A	N/A	N/A	N/A	N/A	N/A	N/A	N/A	N/A	N/A	N/A	lncRNA		NC_007070.3:5827436-5830527				XR_409552.1	uncharacterized LOC102654807		XR_409552.1
359	gene358	LOC102654774	102654774	102654774	uncharacterized LOC102654774	-1.0065	0.615361	-0.321573	0.902047	-0.507003	0.793251	0.396554	0.819845	N/A	N/A	2.01932	0.0806635	N/A	N/A	0.873389	0.496868	N/A	N/A	0.750497	0.641535	N/A	N/A	N/A	N/A	lncRNA		NC_007070.3:5828216-5832287				XR_409551.1	uncharacterized LOC102654774		XR_409551.1
360	gene359	LOC102654751	102654751	102654751	uncharacterized LOC102654751	N/A	N/A	N/A	N/A	N/A	N/A	N/A	N/A	N/A	N/A	N/A	N/A	N/A	N/A	N/A	N/A	N/A	N/A	N/A	N/A	N/A	N/A	N/A	N/A	lncRNA		NC_007070.3:5835124-5836016				XR_409550.1	uncharacterized LOC102654751		XR_409550.1
361	gene360	LOC102654723	102654723	102654723	uncharacterized LOC102654723	N/A	N/A	N/A	N/A	N/A	N/A	N/A	N/A	N/A	N/A	N/A	N/A	N/A	N/A	N/A	N/A	N/A	N/A	N/A	N/A	N/A	N/A	N/A	N/A	lncRNA		NC_007070.3:5845073-5846544				XR_409549.1	uncharacterized LOC102654723		XR_409549.1
362	gene361	LOC412523	412523	412523	out at first protein-like	0.149181	0.839548	0.119969	0.882516	0.219683	0.726186	0.0785925	0.932144	0.055094	0.955929	0.260607	0.647406	-0.187159	0.789715	-0.230909	0.725112	-0.235476	0.69276	0.0904109	0.920941	0.279912	0.628327	-0.563239	0.214626	protein_coding	GB40938	NC_007070.3:5856088-5858275	XP_006562845.1	XM_006562782.1	PREDICTED: out at first protein-like isoform X1 [Apis mellifera]	XM_395978.4	out at first protein-like, transcript variant X2	XP_395978.3 XP_006562845.1	XM_006562782.1 XR_409554.1 XM_395978.4	FBpp0077458	5e-103	XP_006562845.1	5e-103	IS reciprocal best hit	oaf	FBgn0011818	FBgn0011818	out at first	oaf
363	gene362	LOC102655057	102655057	102655057	uncharacterized LOC102655057	N/A	N/A	N/A	N/A	N/A	N/A	N/A	N/A	N/A	N/A	N/A	N/A	N/A	N/A	N/A	N/A	N/A	N/A	N/A	N/A	N/A	N/A	N/A	N/A	protein_coding		NC_007070.3:5858500-5862971	XP_006562846.1	XM_006562783.1	PREDICTED: uncharacterized protein LOC102655057 isoform X1 [Apis mellifera]	XR_409556.1	uncharacterized LOC102655057, transcript variant X2	XP_006562846.1	XM_006562783.1 XR_409556.1			XP_006562846.1
364	gene363	LOC100577782	100577782	100577782	uncharacterized LOC100577782	N/A	N/A	N/A	N/A	N/A	N/A	N/A	N/A	N/A	N/A	N/A	N/A	N/A	N/A	N/A	N/A	N/A	N/A	N/A	N/A	N/A	N/A	N/A	N/A	lncRNA	GB40936	NC_007070.3:5870323-5871577				XR_409555.1	uncharacterized LOC100577782		XR_409555.1
365	gene364	LOC724410	724410	724410	uncharacterized LOC724410	N/A	N/A	N/A	N/A	N/A	N/A	N/A	N/A	N/A	N/A	N/A	N/A	N/A	N/A	N/A	N/A	N/A	N/A	N/A	N/A	N/A	N/A	N/A	N/A	protein_coding	GB40789	NC_007070.3:5928971-5959366	XP_001120266.3	XM_001120266.3	PREDICTED: uncharacterized protein LOC724410 [Apis mellifera]	XM_001120266.3	uncharacterized LOC724410	XP_001120266.3	XM_001120266.3	FBpp0290659	2e-07	XP_001120266.3	2e-07	NOT reciprocal best hit	KCNQ	FBgn0033494	FBgn0033494	KCNQ potassium channel	KCNQ
366	gene365	LOC102656017	102656017	102656017	uncharacterized LOC102656017	N/A	N/A	N/A	N/A	N/A	N/A	N/A	N/A	N/A	N/A	N/A	N/A	N/A	N/A	N/A	N/A	N/A	N/A	N/A	N/A	N/A	N/A	N/A	N/A	lncRNA		NC_007070.3:5942854-5945152				XR_409607.1	uncharacterized LOC102656017, transcript variant X1		XR_409608.1 XR_409607.1
367	gene366	LOC102655946	102655946	102655946	uncharacterized LOC102655946	N/A	N/A	N/A	N/A	N/A	N/A	N/A	N/A	N/A	N/A	N/A	N/A	N/A	N/A	N/A	N/A	N/A	N/A	N/A	N/A	N/A	N/A	N/A	N/A	lncRNA		NC_007070.3:5950712-5956689				XR_409603.1	uncharacterized LOC102655946, transcript variant X2		XR_409604.1 XR_409606.1 XR_409603.1 XR_409605.1 XR_409602.1
368	gene367	LOC102655903	102655903	102655903	uncharacterized LOC102655903	N/A	N/A	N/A	N/A	N/A	N/A	N/A	N/A	N/A	N/A	N/A	N/A	N/A	N/A	N/A	N/A	N/A	N/A	N/A	N/A	N/A	N/A	N/A	N/A	protein_coding		NC_007070.3:5957931-5959098	XP_006563268.1	XM_006563205.1	PREDICTED: uncharacterized protein LOC102655903 [Apis mellifera]	XM_006563205.1	uncharacterized LOC102655903	XP_006563268.1	XM_006563205.1			XP_006563268.1
369	gene368	LOC100576835	100576835	100576835	potassium voltage-gated channel subfamily KQT member 1-like	N/A	N/A	N/A	N/A	N/A	N/A	N/A	N/A	N/A	N/A	N/A	N/A	N/A	N/A	N/A	N/A	N/A	N/A	N/A	N/A	N/A	N/A	N/A	N/A	protein_coding		NC_007070.3:5990645-6020937	XP_003250248.1	XM_003250200.2	PREDICTED: potassium voltage-gated channel subfamily KQT member 1-like isoform X1 [Apis mellifera]	XM_003250200.2	potassium voltage-gated channel subfamily KQT member 1-like, transcript variant X1	XP_003250248.1	XM_003250200.2 XR_409601.1			XP_003250248.1
370	gene369	ArrL3	724328	724328	arrestin-like 3	0.0112889	0.990708	0.0607874	0.947675	0.179763	0.768689	0.0969677	0.901648	-0.230111	0.693218	-0.145147	0.840487	-0.618678	0.13445	0.128368	0.858995	0.494489	0.18821	0.245868	0.660658	0.126108	0.864013	0.506923	0.210677	protein_coding	GB40785	NC_007070.3:6023235-6027418	XP_001120149.1	XM_001120149.3	PREDICTED: arrestin domain-containing protein 3 isoform X1 [Apis mellifera]	XM_001120149.3	arrestin-like 3, transcript variant X1	XP_001120149.1 XP_006563269.1	XM_001120149.3 XM_006563206.1	FBpp0081159	2e-109	XP_001120149.1	2e-109	IS reciprocal best hit	CG1105	FBgn0037465	FBgn0037465	-	CG1105
371	gene370	Syt4	409957	409957	synaptotagmin 4	N/A	N/A	N/A	N/A	0.611518	0.304589	0.511735	0.443697	0.275589	0.756033	1.34637	0.00450099	0.658634	0.262825	0.312534	0.709347	-0.120112	0.913952	-0.310459	0.730077	0.18966	0.851479	-0.140084	0.906618	protein_coding	GB40794	NC_007070.3:6030304-6036628	XP_393448.1	XM_393448.5	PREDICTED: synaptotagmin-4 isoform 2 [Apis mellifera]	XM_393448.5	synaptotagmin 4, transcript variant 2	XP_393448.1	XM_393448.5	FBpp0081097	3e-151	XP_393448.1	3e-151	IS reciprocal best hit	Syt4	FBgn0028400	FBgn0028400	Synaptotagmin 4	Syt4
372	gene371	LOC724234	724234	724234	dolichol kinase-like	0.105225	0.905883	0.163482	0.831883	-0.345918	0.54949	0.07236	0.9413	0.0411862	0.966303	-0.495781	0.291913	-0.179617	0.796314	-0.32663	0.53598	0.34674	0.433559	0.206566	0.743755	-0.0711017	0.940115	0.0529464	0.957144	protein_coding	GB40784	NC_007070.3:6042291-6045326	XP_006563360.1	XM_006563297.1	PREDICTED: dolichol kinase-like [Apis mellifera]	XM_006563297.1	dolichol kinase-like	XP_006563360.1	XM_006563297.1	FBpp0086267	3e-51	XP_006563360.1	3e-51	IS reciprocal best hit	CG8311	FBgn0034141	FBgn0034141	-	CG8311
373	gene372	LOC551154	551154	551154	glucose-6-phosphate isomerase	0.0400467	0.964125	-0.475918	0.198146	-0.257153	0.594011	-0.191684	0.726186	0.00320071	0.996382	-0.226076	0.649521	-0.279323	0.541314	0.228062	0.646854	-0.191652	0.698065	-0.0198856	0.982426	-0.498845	0.16257	-0.0297325	0.974301	protein_coding	GB40783	NC_007070.3:6046180-6049262	XP_623552.1	XM_623549.4	PREDICTED: glucose-6-phosphate isomerase-like [Apis mellifera]	XM_623549.4	glucose-6-phosphate isomerase	XP_623552.1	XM_623549.4	FBpp0087762	0	XP_623552.1	0	IS reciprocal best hit	Pgi	FBgn0003074	FBgn0003074	Phosphoglucose isomerase	Pgi
374	gene373	e(r)	724144	724144	enhancer of rudimentary	-0.459756	0.220237	-0.565188	0.0953564	-0.439459	0.246787	-0.18428	0.73227	0.0069362	0.993544	0.214541	0.682979	0.60823	0.0771595	0.0614385	0.938377	-0.139611	0.802623	-0.241784	0.618576	-0.10607	0.872817	-0.230802	0.636197	protein_coding	GB40795	NC_007070.3:6049842-6051117	XP_001119900.1	XM_001119900.3	PREDICTED: enhancer of rudimentary homolog [Apis mellifera]	XM_001119900.3	enhancer of rudimentary	XP_001119900.1	XM_001119900.3	FBpp0305782	3e-65	XP_001119900.1	3e-65	IS reciprocal best hit	e(r)	FBgn0011586	FBgn0011586	enhancer of rudimentary	e(r)
375	gene374	LOC724115	724115	724115	phospholipase DDHD1-like	0.282533	0.792671	N/A	N/A	N/A	N/A	N/A	N/A	N/A	N/A	N/A	N/A	N/A	N/A	N/A	N/A	N/A	N/A	N/A	N/A	N/A	N/A	N/A	N/A	protein_coding	GB40796	NC_007070.3:6052304-6055958	XP_001119847.1	XM_001119847.3	PREDICTED: phospholipase DDHD1-like isoform X1 [Apis mellifera]	XM_001119847.3	phospholipase DDHD1-like, transcript variant X1	XP_006563271.1 XP_006563270.1 XP_001119847.1	XM_006563208.1 XM_006563207.1 XM_001119847.3	FBpp0311178	2e-38	XP_001119847.1	2e-38	NOT reciprocal best hit	PAPLA1	FBgn0031990	FBgn0031990	Phosphatidic Acid Phospholipase A1	PAPLA1
376	gene375	LOC727538	727538	727538	regulator of microtubule dynamics protein 2-like	0.471816	0.544006	0.886184	0.144387	0.00255721	0.998109	0.109746	0.939724	-1.08987	0.0739993	-1.49774	0.027724	-0.668308	0.296094	-0.216575	0.820555	0.179705	0.843545	0.204257	0.826265	0.569924	0.329569	0.777511	0.124316	protein_coding	GB40797	NC_007070.3:6058709-6061363	XP_001123247.2	XM_001123247.3	PREDICTED: regulator of microtubule dynamics protein 2-like isoform X1 [Apis mellifera]	XM_006563209.1	regulator of microtubule dynamics protein 2-like, transcript variant X2	XP_001123247.2 XP_006563272.1	XM_001123247.3 XM_006563209.1			XP_001123247.2
377	gene376	LOC727539	727539	727539	lysocardiolipin acyltransferase 1-like	N/A	N/A	N/A	N/A	N/A	N/A	N/A	N/A	N/A	N/A	N/A	N/A	N/A	N/A	N/A	N/A	1.40202	0.0484926	N/A	N/A	N/A	N/A	1.28243	0.0935139	protein_coding		NC_007070.3:6061766-6064733	XP_001123248.2	XM_001123248.3	PREDICTED: lysocardiolipin acyltransferase 1-like [Apis mellifera]	XM_001123248.3	lysocardiolipin acyltransferase 1-like	XP_001123248.2	XM_001123248.3	FBpp0075177	2e-19	XP_001123248.2	2e-19	NOT reciprocal best hit	CG4729	FBgn0036623	FBgn0036623	-	CG4729
378	gene377	Nnp-1	412480	412480	ribosomal RNA processing protein 1 homolog	0.478894	0.198004	0.987641	0.00182016	0.350331	0.400632	0.227773	0.657638	-0.0510745	0.952475	-0.0554121	0.949712	0.270563	0.568789	0.00066676	0.998517	0.0370401	0.965031	0.225557	0.653264	0.236121	0.645835	0.36007	0.371691	protein_coding	GB40782	NC_007070.3:6067727-6071017	XP_395937.5	XM_395937.5	PREDICTED: ribosomal RNA processing protein 1 homolog [Apis mellifera]	XM_395937.5	ribosomal RNA processing protein 1 homolog	XP_395937.5	XM_395937.5	FBpp0080052	3e-96	XP_395937.5	3e-96	IS reciprocal best hit	Nnp-1	FBgn0022069	FBgn0022069	Nnp-1	Nnp-1
379	gene378	Sfrs7	727087	727087	arginine/serine-rich splicing factor 7	-0.177537	0.831669	-0.256948	0.718362	-0.287184	0.675079	-0.0707849	0.946972	0.499404	0.283857	-0.137073	0.874099	-0.577776	0.248671	-0.265271	0.697294	-0.842259	0.0589998	-0.129432	0.887971	-0.343031	0.57561	-0.758801	0.11792	protein_coding	GB40798	NC_007070.3:6071812-6074283	XP_006563273.1	XM_006563210.1	PREDICTED: serine/arginine-rich splicing factor 7 isoform X1 [Apis mellifera]	XR_409609.1	arginine/serine-rich splicing factor 7, transcript variant X2	XP_006563273.1	XR_409609.1 XM_006563210.1	FBpp0304606	4e-42	XP_006563273.1	4e-42	IS reciprocal best hit	x16	FBgn0028554	FBgn0028554	-	x16
380	gene379	LOC100578907	100578907	100578907	ankyrin repeat and protein kinase domain-containing protein 1-like	0.0409523	0.977028	-0.0865067	0.946735	-0.302358	0.720907	-0.117396	0.922639	0.199065	0.825254	0.428766	0.499322	0.207086	0.820846	-0.125309	0.910717	0.217359	0.773579	-0.332398	0.654676	0.235488	0.770965	0.19171	0.827565	protein_coding	GB40799	NC_007070.3:6075874-6081219	XP_003250243.1	XM_003250195.2	PREDICTED: protein HOS4-like isoform X1 [Apis mellifera]	XM_003250195.2	ankyrin repeat and protein kinase domain-containing protein 1-like, transcript variant X1	XP_006563274.1 XP_006563275.1 XP_003250243.1	XM_006563211.1 XM_006563212.1 XM_003250195.2	FBpp0072423	1e-18	XP_003250243.1	1e-18	NOT reciprocal best hit	pyx	FBgn0035113	FBgn0035113	pyrexia	pyx
381	gene380	LOC727079	727079	727079	uncharacterized LOC727079	0.228723	0.821456	-0.167814	0.888974	0.0316636	0.983374	0.296959	0.741778	0.239629	0.83246	0.337005	0.730901	0.479511	0.555403	N/A	N/A	0.150004	0.901108	0.413503	0.634584	0.585046	0.416535	0.358365	0.696945	protein_coding	GB40781	NC_007070.3:6085245-6088036	XP_001122793.2	XM_001122793.3	PREDICTED: fibroblast growth factor receptor substrate 2-like [Apis mellifera]	XM_001122793.3	uncharacterized LOC727079	XP_001122793.2	XM_001122793.3	FBpp0304312	6e-20	XP_001122793.2	6e-20	IS reciprocal best hit	CG13398	FBgn0032042	FBgn0032042	-	CG13398
382	gene381	Spase22-23	727074	727074	Spase 22/23-subunit	-0.59147	0.0983373	-0.766358	0.0195382	-0.588134	0.0933143	-0.353406	0.403693	-0.214328	0.677867	-0.00839085	0.99229	0.776457	0.0195382	-0.0676965	0.93151	-0.193547	0.699116	-0.263476	0.578752	-0.025133	0.978746	-0.261337	0.579711	protein_coding	GB40800	NC_007070.3:6088480-6090170	XP_001122788.1	XM_001122788.3	PREDICTED: signal peptidase complex subunit 3 [Apis mellifera]	XM_001122788.3	Spase 22/23-subunit	XP_001122788.1	XM_001122788.3	FBpp0293581	5e-99	XP_001122788.1	5e-99	IS reciprocal best hit	Spase22-23	FBgn0039172	FBgn0039172	Spase 22/23-subunit	Spase22-23
383	gene382	Noa36	552052	552052	zinc finger protein 330 homolog	0.451648	0.230517	0.547003	0.124498	0.599795	0.0795703	0.258628	0.589979	-0.181239	0.733973	-0.177438	0.74611	-0.108791	0.870643	0.0451837	0.95519	-0.0698986	0.918481	-0.0917673	0.896353	-0.0485038	0.952727	-0.144701	0.807885	protein_coding	GB40780	NC_007070.3:6090337-6092304	XP_624434.2	XM_624431.3	PREDICTED: zinc finger protein 330 homolog [Apis mellifera]	XM_624431.3	zinc finger protein 330 homolog	XP_624434.2	XM_624431.3	FBpp0084689	3e-145	XP_624434.2	3e-145	IS reciprocal best hit	Noa36	FBgn0026400	FBgn0026400	Noa36	Noa36
384	gene383	Tal	413867	413867	transaldolase	-0.13265	0.868354	0.178854	0.814262	0.104682	0.906904	-0.186644	0.791623	0.0837654	0.928689	0.157332	0.838662	0.0266781	0.980864	0.133397	0.871351	-0.140505	0.839853	-0.0278302	0.98043	-0.473188	0.313137	-0.20047	0.773272	protein_coding	GB40779	NC_007070.3:6093247-6096371	XP_006563276.1	XM_006563213.1	PREDICTED: transaldolase [Apis mellifera]	XM_006563213.1	transaldolase	XP_006563276.1	XM_006563213.1	FBpp0072050	5e-160	XP_006563276.1	5e-160	IS reciprocal best hit	Taldo	FBgn0023477	FBgn0023477	Transaldolase	Taldo
385	gene384	LOC102656856	102656856	102656856	uncharacterized LOC102656856	-0.0182642	0.997148	0.504915	0.951333	0.0617127	0.99431	0.283834	0.972691	0.0632089	0.994654	-0.0166913	0.997182	-0.112494	0.991611	0.413365	0.9689	-1.11844	0.910992	-0.516887	0.96434	-0.560465	0.957557	-0.209692	0.98543	lncRNA		NC_007070.3:6095931-6097790				XR_409610.1	uncharacterized LOC102656856, transcript variant X1		XR_409610.1 XR_409611.1
386	gene385	Csat	552001	552001	CMP-sialic acid/UDP-galactose transporter	-0.804228	0.930519	-0.684403	0.94677	-1.01532	0.91598	-0.447742	0.962449	-0.719618	0.935341	-0.877521	0.921841	-0.0756264	0.992141	-0.58048	0.948224	0.219181	0.976918	-0.142024	0.987789	0.320873	0.963811	0.084453	0.991623	protein_coding	GB40778	NC_007070.3:6097373-6099331	XP_624386.1	XM_624383.3	PREDICTED: UDP-galactose translocator [Apis mellifera]	XM_624383.3	CMP-sialic acid/UDP-galactose transporter	XP_624386.1	XM_624383.3	FBpp0311754	7e-159	XP_624386.1	7e-159	IS reciprocal best hit	Csat	FBgn0024994	FBgn0024994	Csat	Csat
387	gene386	LOC551974	551974	551974	thioredoxin-like protein 4A-like	0.169213	0.771218	-0.0264475	0.976584	-0.0312964	0.972128	0.097467	0.889909	-0.562512	0.112578	-0.510455	0.163213	0.200623	0.718084	-0.3089	0.485015	-0.408184	0.252902	-0.277357	0.562254	-0.342249	0.422282	-0.207345	0.695841	protein_coding	GB40801	NC_007070.3:6099733-6100924	XP_006563277.1	XM_006563214.1	PREDICTED: thioredoxin-like protein 4A-like isoform X1 [Apis mellifera]	XM_624357.3	thioredoxin-like protein 4A-like, transcript variant X2	XP_006563277.1 XP_624360.1	XM_624357.3 XM_006563214.1	FBpp0077125	6e-100	XP_006563277.1	6e-100	IS reciprocal best hit	Dim1	FBgn0031601	FBgn0031601	Dim1	Dim1
388	gene387	RpL10Ab	413868	413868	ribosomal protein L10Ab	-0.382363	0.529569	-0.184382	0.828137	-0.155927	0.861599	-0.0627513	0.956254	-0.0585363	0.959671	-0.37553	0.521147	-0.583887	0.216575	-0.0798309	0.940241	-0.5729	0.202082	-0.370035	0.527816	-0.491299	0.345431	-0.244334	0.733302	protein_coding	GB40777	NC_007070.3:6101113-6103290	XP_006563278.1	XM_006563215.1	PREDICTED: 60S ribosomal protein L10a [Apis mellifera]	XM_006563215.1	ribosomal protein L10Ab	XP_006563278.1	XM_006563215.1	FBpp0075764	6e-125	XP_006563278.1	6e-125	IS reciprocal best hit	RpL10Ab	FBgn0036213	FBgn0036213	Ribosomal protein L10Ab	RpL10Ab
389	gene388	LOC409527	409527	409527	TBC domain-containing protein kinase-like protein-like	0.144138	0.84082	0.107692	0.889366	0.217383	0.713992	0.161378	0.811328	-0.118232	0.867406	-0.2452	0.641175	-0.260635	0.607417	-0.064515	0.937662	0.160819	0.770603	0.162565	0.786094	-0.000996822	0.998484	0.0227318	0.981248	protein_coding	GB40802	NC_007070.3:6103622-6108227	XP_006563279.1	XM_006563216.1	PREDICTED: TBC domain-containing protein kinase-like protein-like isoform X1 [Apis mellifera]	XM_393033.5	TBC domain-containing protein kinase-like protein-like, transcript variant X4	XP_006563279.1 XP_006563281.1 XP_006563280.1 XP_393033.4	XM_006563216.1 XM_393033.5 XM_006563217.1 XM_006563218.1	FBpp0290220	0	XP_006563279.1	0	IS reciprocal best hit	CG4041	FBgn0029736	FBgn0029736	-	CG4041
390	gene389	AIF	412212	412212	apoptosis inducing factor	-0.166649	0.769527	-0.213225	0.679884	-0.134619	0.823156	-0.10363	0.877757	0.0295885	0.972961	-0.411941	0.308055	-0.209208	0.68938	-0.0485791	0.954391	0.640955	0.0345041	0.449779	0.2373	0.245211	0.615305	0.512196	0.141546	protein_coding	GB40775	NC_007070.3:6113054-6117222	XP_006563283.1	XM_006563220.1	PREDICTED: apoptosis-inducing factor 1, mitochondrial [Apis mellifera]	XM_006563220.1	apoptosis inducing factor	XP_006563283.1	XM_006563220.1	FBpp0077503	2e-171	XP_006563283.1	2e-171	IS reciprocal best hit	AIF	FBgn0031392	FBgn0031392	Apoptosis inducing factor	AIF
391	gene390	LOC724455	724455	724455	t-complex protein 11-like protein 1-like	0.0976898	0.924419	0.299457	0.637327	0.0572156	0.959704	0.306212	0.628639	-0.460578	0.355475	-0.669101	0.138362	-1.02215	0.0206663	-0.112347	0.897682	0.470992	0.276371	-0.106331	0.910602	-0.0981641	0.918282	0.477927	0.313639	protein_coding	GB40804	NC_007070.3:6117537-6121513	XP_001120317.2	XM_001120317.3	PREDICTED: T-complex protein 11-like protein 1-like isoformX1 [Apis mellifera]	XM_006563219.1	t-complex protein 11-like protein 1-like, transcript variant X2	XP_001120317.2 XP_006563282.1	XM_001120317.3 XM_006563219.1	FBpp0311473	2e-87	XP_001120317.2	2e-87	IS reciprocal best hit	CG16721	FBgn0029820	FBgn0029820	-	CG16721
392	gene391	LOC412546	412546	412546	regulator of telomere elongation helicase 1 homolog	N/A	N/A	N/A	N/A	N/A	N/A	N/A	N/A	N/A	N/A	N/A	N/A	N/A	N/A	N/A	N/A	N/A	N/A	N/A	N/A	N/A	N/A	0.363526	0.628369	protein_coding	GB40774	NC_007070.3:6121887-6126833	XP_006563284.1	XM_006563221.1	PREDICTED: regulator of telomere elongation helicase 1 homolog [Apis mellifera]	XM_006563221.1	regulator of telomere elongation helicase 1 homolog	XP_006563284.1	XM_006563221.1	FBpp0304672	0	XP_006563284.1	0	IS reciprocal best hit	CG4078	FBgn0029798	FBgn0029798	-	CG4078
393	gene392	Oscillin	409520	409520	glucosamine-6-phosphate deaminase	0.107919	0.874106	0.113859	0.865807	-0.156662	0.784839	-0.0952068	0.890505	0.00381392	0.9965	-0.181274	0.753516	0.0245194	0.978676	0.0271869	0.975708	-0.0567878	0.940487	-0.281463	0.542806	-0.353775	0.406363	-0.0600964	0.942225	protein_coding	GB40805	NC_007070.3:6127142-6129804	XP_006563285.1	XM_006563222.1	PREDICTED: glucosamine-6-phosphate isomerase isoform X2 [Apis mellifera]	XM_393026.5	glucosamine-6-phosphate deaminase, transcript variant X1	XP_006563285.1 XP_393026.2	XM_006563222.1 XM_393026.5	FBpp0297907	6e-168	XP_006563285.1	6e-168	IS reciprocal best hit	Oscillin	FBgn0031717	FBgn0031717	Oscillin	Oscillin
394	gene393	LOC724536	724536	724536	uncharacterized LOC724536	0.222624	0.680464	-0.384318	0.339315	-0.560013	0.105035	-0.42469	0.265218	-0.991088	0.00323611	-0.528486	0.200141	0.0624534	0.949781	-0.367037	0.456282	-1.32225	0.00099792	-0.217331	0.723029	-0.0567542	0.951257	-0.425609	0.307434	protein_coding		NC_007070.3:6130517-6134486	XP_001120425.1	XM_001120425.3	PREDICTED: uncharacterized protein LOC724536 [Apis mellifera]	XM_001120425.3	uncharacterized LOC724536	XP_001120425.1	XM_001120425.3	FBpp0303494	2e-54	XP_001120425.1	2e-54	IS reciprocal best hit	CG31974	FBgn0051974	FBgn0051974	-	CG31974
395	gene394	LOC724585	724585	724585	uncharacterized LOC724585	-0.0841784	0.927978	-0.11186	0.897948	-0.295663	0.627917	-0.00567702	0.995504	-0.435496	0.320271	-0.659287	0.0927065	0.0201684	0.983081	-0.678941	0.0815138	0.24978	0.625149	0.0866753	0.918903	-0.220086	0.725796	-0.0288379	0.977505	protein_coding	GB40807	NC_007070.3:6136350-6137769	XP_001120482.1	XM_001120482.3	PREDICTED: uncharacterized protein LOC724585 [Apis mellifera]	XM_001120482.3	uncharacterized LOC724585	XP_001120482.1	XM_001120482.3	FBpp0074437	3e-14	XP_001120482.1	3e-14	IS reciprocal best hit	CG7453	FBgn0030991	FBgn0030991	-	CG7453
396	gene395	LOC409360	409360	409360	uncharacterized protein C5orf4 homolog	0.187903	0.750726	-0.523454	0.199143	0.0579621	0.946648	-0.205781	0.72034	-0.23562	0.636769	-0.434762	0.261084	-0.614189	0.0834426	-0.190561	0.731846	-0.583203	0.0838768	-0.840871	0.0171941	-0.804771	0.0183791	-0.392401	0.338344	protein_coding	GB40773	NC_007070.3:6139746-6150438	XP_006563286.1	XM_006563223.1	PREDICTED: fatty acid hydroxylase domain-containing protein 2-like isoform X2 [Apis mellifera]	XM_006563223.1	uncharacterized protein C5orf4 homolog, transcript variant X2	XP_623096.2 XP_006563289.1 XP_006563286.1 XP_006563288.1 XP_006563287.1	XM_006563223.1 XM_006563226.1 XM_006563224.1 XM_623093.4 XM_006563225.1	FBpp0309847	1e-164	XP_006563286.1	1e-164	IS reciprocal best hit	CG1998	FBgn0030485	FBgn0030485	-	CG1998
397	gene396	lva	724634	724634	lava lamp	0.717232	0.0280604	-0.0894597	0.904926	0.313525	0.485743	0.279186	0.554948	0.484082	0.205794	0.786101	0.027724	0.361476	0.400714	0.490518	0.19829	0.248845	0.627917	0.139361	0.848575	0.359881	0.446351	0.519455	0.20853	protein_coding	GB40808	NC_007070.3:6151728-6166762	XP_006563361.1	XM_006563298.1	PREDICTED: golgin subfamily B member 1 [Apis mellifera]	XM_006563298.1	lava lamp	XP_006563361.1	XM_006563298.1	FBpp0309608	6e-12	XP_006563361.1	6e-12	IS reciprocal best hit	lva	FBgn0029688	FBgn0029688	lava lamp	lva
398	gene397	LOC412829	412829	412829	glucosinolate sulphatase	-0.359296	0.646267	-0.158721	0.888222	0.34603	0.639108	-0.121317	0.914712	N/A	N/A	N/A	N/A	N/A	N/A	N/A	N/A	N/A	N/A	N/A	N/A	N/A	N/A	1.00748	0.0925022	protein_coding	GB40771	NC_007070.3:6166970-6177045	XP_396281.4	XM_396281.5	PREDICTED: arylsulfatase B-like isoform X2 [Apis mellifera]	XM_396281.5	glucosinolate sulphatase, transcript variant X2	XP_396281.4 XP_006563290.1	XM_396281.5 XM_006563227.1	FBpp0290455	1e-167	XP_396281.4	1e-167	NOT reciprocal best hit	CG8646	FBgn0033763	FBgn0033763	-	CG8646
399	gene398	LOC724721	724721	724721	dehydrogenase/reductase SDR family member 11-like	-0.0956603	0.932772	-0.462209	0.446669	-0.235841	0.775275	-0.183082	0.841675	0.340293	0.68723	0.712631	0.273503	0.236634	0.807731	-0.244648	0.788744	-0.506737	0.440568	-0.100288	0.940424	-0.498194	0.501979	-0.541629	0.431324	protein_coding	GB40770	NC_007070.3:6180188-6183378	XP_006563291.1	XM_006563228.1	PREDICTED: dehydrogenase/reductase SDR family member 11-like isoform X2 [Apis mellifera]	XM_001120613.3	dehydrogenase/reductase SDR family member 11-like, transcript variant X1	XP_001120613.2 XP_006563291.1	XM_001120613.3 XM_006563228.1	FBpp0071206	9e-53	XP_006563291.1	9e-53	NOT reciprocal best hit	CG10962	FBgn0030073	FBgn0030073	-	CG10962
400	gene399	LOC412458	412458	412458	dehydrogenase/reductase SDR family member 11-like	-0.00656184	0.99431	-0.582882	0.121592	0.220389	0.697929	0.318291	0.520186	0.210084	0.716356	0.882357	0.00885111	-0.328413	0.464738	0.747838	0.0316762	-0.139722	0.821294	-0.3563	0.396744	-0.650233	0.0602715	-0.641811	0.0610141	protein_coding	GB40769	NC_007070.3:6186580-6190770	XP_395915.3	XM_395915.5	PREDICTED: dehydrogenase/reductase SDR family member 11-like [Apis mellifera]	XM_395915.5	dehydrogenase/reductase SDR family member 11-like	XP_395915.3	XM_395915.5	FBpp0291423	2e-50	XP_395915.3	2e-50	NOT reciprocal best hit	CG9150	FBgn0031775	FBgn0031775	-	CG9150
401	gene400	Grd	413803	413803	GABA-gated ion channel	N/A	N/A	N/A	N/A	N/A	N/A	N/A	N/A	N/A	N/A	N/A	N/A	N/A	N/A	N/A	N/A	N/A	N/A	N/A	N/A	N/A	N/A	N/A	N/A	protein_coding	GB40809	NC_007070.3:6201965-6242887	XP_006563295.1	XM_006563232.1	PREDICTED: GABA-gated ion channel [Apis mellifera]	XM_006563232.1	GABA-gated ion channel	XP_006563295.1	XM_006563232.1	FBpp0074905	5e-180	XP_006563295.1	5e-180	IS reciprocal best hit	Grd	FBgn0001134	FBgn0001134	Glycine receptor	Grd
402	gene401	LOC100577039	100577039	100577039	uncharacterized LOC100577039	N/A	N/A	N/A	N/A	N/A	N/A	N/A	N/A	N/A	N/A	N/A	N/A	N/A	N/A	N/A	N/A	N/A	N/A	N/A	N/A	N/A	N/A	N/A	N/A	protein_coding		NC_007070.3:6211802-6237720	XP_006563292.1	XM_006563229.1	PREDICTED: uncharacterized protein DDB_G0292186-like isoform X1 [Apis mellifera]	XM_006563230.1	uncharacterized LOC100577039, transcript variant X2	XP_006563293.1 XP_006563294.1 XP_006563292.1	XM_006563231.1 XM_006563229.1 XM_006563230.1			XP_006563292.1
403	gene402	LOC410071	410071	410071	phosphoglycolate phosphatase-like	0.13354	0.830441	-0.154172	0.788043	-0.0328703	0.969453	-0.0800429	0.912678	-0.0633406	0.934863	-0.249439	0.591833	-0.140565	0.813103	0.0549175	0.944528	-0.405162	0.23704	-0.0325655	0.970511	-0.492292	0.161625	-0.104032	0.880003	protein_coding	GB40767	NC_007070.3:6245047-6247135	XP_393558.1	XM_393558.5	PREDICTED: phosphoglycolate phosphatase-like [Apis mellifera]	XM_393558.5	phosphoglycolate phosphatase-like	XP_393558.1	XM_393558.5	FBpp0074927	9e-84	XP_393558.1	9e-84	IS reciprocal best hit	CG5567	FBgn0036760	FBgn0036760	-	CG5567
404	gene403	LOC410070	410070	410070	uncharacterized LOC410070	N/A	N/A	N/A	N/A	N/A	N/A	N/A	N/A	N/A	N/A	N/A	N/A	N/A	N/A	N/A	N/A	N/A	N/A	N/A	N/A	N/A	N/A	N/A	N/A	protein_coding	GB40766	NC_007070.3:6250272-6262003	XP_006563296.1	XM_006563233.1	PREDICTED: reticulocyte-binding protein 2 homolog a-like isoform X1 [Apis mellifera]	XM_006563233.1	uncharacterized LOC410070, transcript variant X1	XP_006563296.1 XP_006563297.1	XM_006563234.1 XM_006563233.1			XP_006563296.1
405	gene404	LOC725040	725040	725040	transmembrane protein 70 homolog, mitochondrial	0.552727	0.610018	1.37978	0.0493038	-0.0568324	0.979459	0.191704	0.907626	-1.58837	0.114261	-1.84178	0.209886	0.143468	0.934131	-1.35622	0.168127	-0.302374	0.731681	-0.116189	0.93362	-0.0158472	0.991882	0.0260627	0.986069	protein_coding	GB40810	NC_007070.3:6263943-6265729	XP_006563301.1	XM_006563238.1	PREDICTED: transmembrane protein 70 homolog, mitochondrial-like [Apis mellifera]	XM_006563238.1	transmembrane protein 70 homolog, mitochondrial	XP_006563301.1	XM_006563238.1	FBpp0076533	9e-24	XP_006563301.1	9e-24	IS reciprocal best hit	CG7506	FBgn0035805	FBgn0035805	-	CG7506
406	gene405	LOC414022	414022	414022	uncharacterized LOC414022	-0.154518	0.838342	-0.48403	0.365723	-0.322485	0.550376	0.0264284	0.979651	0.460332	0.319378	0.00466591	0.995591	-0.0707954	0.952073	0.10553	0.903949	0.0906698	0.926917	0.124951	0.904717	0.087184	0.938223	0.50653	0.352534	protein_coding	GB40765	NC_007070.3:6265374-6284944	XP_006563298.1	XM_006563235.1	PREDICTED: ankyrin repeat domain-containing protein 12-like isoform X1 [Apis mellifera]	XM_006563235.1	uncharacterized LOC414022, transcript variant X1	XP_006563300.1 XP_006563299.1 XP_006563298.1	XM_006563236.1 XM_006563235.1 XM_006563237.1	FBpp0303944	8e-110	XP_006563298.1	8e-110	IS reciprocal best hit	CG10984	FBgn0036305	FBgn0036305	-	CG10984
407	gene406	LOC414021	414021	414021	uncharacterized LOC414021	N/A	N/A	N/A	N/A	N/A	N/A	N/A	N/A	N/A	N/A	N/A	N/A	N/A	N/A	N/A	N/A	N/A	N/A	N/A	N/A	N/A	N/A	N/A	N/A	protein_coding	GB40764	NC_007070.3:6288173-6379138	XP_006563302.1	XM_006563239.1	PREDICTED: uncharacterized protein LOC414021 isoform X1 [Apis mellifera]	XM_006563241.1	uncharacterized LOC414021, transcript variant X3	XP_006563308.1 XP_397457.5 XP_006563306.1 XP_006563307.1 XP_006563302.1 XP_006563303.1 XP_006563304.1 XP_006563305.1	XM_006563239.1 XM_006563240.1 XM_006563241.1 XM_006563244.1 XM_006563245.1 XM_397457.5 XM_006563242.1 XM_006563243.1	FBpp0070496	2e-49	XP_006563302.1	2e-49	NOT reciprocal best hit	dnc	FBgn0000479	FBgn0000479	dunce	dnc
408	gene407	LOC102655155	102655155	102655155	uncharacterized LOC102655155	N/A	N/A	N/A	N/A	N/A	N/A	N/A	N/A	N/A	N/A	N/A	N/A	N/A	N/A	N/A	N/A	N/A	N/A	N/A	N/A	N/A	N/A	N/A	N/A	lncRNA		NC_007070.3:6293739-6295876				XR_409626.1	uncharacterized LOC102655155		XR_409626.1
409	gene408	LOC102655136	102655136	102655136	uncharacterized LOC102655136	N/A	N/A	N/A	N/A	N/A	N/A	N/A	N/A	N/A	N/A	N/A	N/A	N/A	N/A	N/A	N/A	N/A	N/A	N/A	N/A	N/A	N/A	N/A	N/A	lncRNA		NC_007070.3:6301992-6302874				XR_409625.1	uncharacterized LOC102655136		XR_409625.1
410	gene409	LOC102655109	102655109	102655109	uncharacterized LOC102655109	N/A	N/A	N/A	N/A	N/A	N/A	N/A	N/A	N/A	N/A	N/A	N/A	N/A	N/A	N/A	N/A	N/A	N/A	N/A	N/A	N/A	N/A	N/A	N/A	lncRNA		NC_007070.3:6302947-6303257				XR_409624.1	uncharacterized LOC102655109		XR_409624.1
411	gene410	LOC102655081	102655081	102655081	uncharacterized LOC102655081	N/A	N/A	N/A	N/A	N/A	N/A	N/A	N/A	N/A	N/A	N/A	N/A	N/A	N/A	N/A	N/A	N/A	N/A	N/A	N/A	N/A	N/A	N/A	N/A	lncRNA		NC_007070.3:6319525-6335259				XR_409623.1	uncharacterized LOC102655081		XR_409623.1
412	gene411	LOC102655032	102655032	102655032	uncharacterized LOC102655032	N/A	N/A	N/A	N/A	N/A	N/A	N/A	N/A	N/A	N/A	N/A	N/A	N/A	N/A	N/A	N/A	N/A	N/A	N/A	N/A	N/A	N/A	N/A	N/A	lncRNA		NC_007070.3:6339195-6343263				XR_409621.1	uncharacterized LOC102655032, transcript variant X2		XR_409622.1 XR_409620.1 XR_409621.1
413	gene412	LOC102654976	102654976	102654976	uncharacterized LOC102654976	N/A	N/A	N/A	N/A	N/A	N/A	N/A	N/A	N/A	N/A	N/A	N/A	N/A	N/A	N/A	N/A	N/A	N/A	N/A	N/A	N/A	N/A	N/A	N/A	lncRNA		NC_007070.3:6356056-6358613				XR_409617.1	uncharacterized LOC102654976, transcript variant X1		XR_409617.1 XR_409618.1 XR_409619.1
414	gene413	LOC100579059	100579059	100579059	uncharacterized LOC100579059	0.476102	0.565289	0.124731	0.934568	0.348754	0.7523	0.0117981	0.994085	-0.968379	0.213973	-0.973958	0.227678	-0.701372	0.381931	-0.0748898	0.960312	0.228777	0.825211	0.104652	0.936889	0.263323	0.839585	0.976977	0.118484	lncRNA		NC_007070.3:6359126-6366646				XR_409615.1	uncharacterized LOC100579059, transcript variant X3		XR_409615.1 XR_409613.1 XR_409616.1 XR_409614.1
415	gene414	LOC100576139	100576139	100576139	uncharacterized LOC100576139	N/A	N/A	N/A	N/A	N/A	N/A	N/A	N/A	0.397892	0.76222	N/A	N/A	0.840203	0.347609	N/A	N/A	N/A	N/A	0.792297	0.425298	N/A	N/A	0.505429	0.676633	lncRNA		NC_007070.3:6379434-6380996				XR_120118.2	uncharacterized LOC100576139		XR_120118.2
416	gene415	LOC100576164	100576164	100576164	uncharacterized LOC100576164	N/A	N/A	N/A	N/A	N/A	N/A	N/A	N/A	N/A	N/A	N/A	N/A	N/A	N/A	N/A	N/A	N/A	N/A	N/A	N/A	N/A	N/A	N/A	N/A	lncRNA	GB40761	NC_007070.3:6381018-6384716				XR_409612.1	uncharacterized LOC100576164		XR_409612.1
417	gene416	Tango1	412103	412103	transport and golgi organization 1	0.0907488	0.898946	-0.39418	0.342353	-0.0530356	0.949511	0.00313349	0.996106	0.0470047	0.954946	0.184651	0.749902	0.250554	0.601425	-0.0143352	0.986798	0.0832122	0.907353	-0.00385452	0.995237	0.262297	0.588575	0.258586	0.603869	protein_coding	GB40816	NC_007070.3:6391812-6399328	XP_006563362.1	XM_006563299.1	PREDICTED: transport and Golgi organization protein 1 [Apis mellifera]	XM_006563299.1	transport and golgi organization 1	XP_006563362.1	XM_006563299.1	FBpp0292316	9e-56	XP_006563362.1	9e-56	IS reciprocal best hit	Tango1	FBgn0031842	FBgn0031842	Transport and Golgi organization 1	Tango1
418	gene417	LOC552117	552117	552117	syntaxin-5-like	-0.38746	0.320082	-0.128858	0.835143	-0.327851	0.43174	-0.178541	0.742707	0.181318	0.734462	-0.219608	0.656729	0.0251445	0.975926	-0.0546126	0.943623	-0.505148	0.114261	-0.128903	0.834824	-0.0712708	0.922844	-0.362959	0.360881	protein_coding	GB40760	NC_007070.3:6399400-6401801	XP_624500.1	XM_624497.4	PREDICTED: syntaxin-5-like [Apis mellifera]	XM_624497.4	syntaxin-5-like	XP_624500.1	XM_624497.4	FBpp0080390	5e-119	XP_624500.1	5e-119	IS reciprocal best hit	Syx5	FBgn0011708	FBgn0011708	Syntaxin 5	Syx5
419	gene418	LOC503505	503505	503505	venom protein 2	-0.0434053	0.971249	-0.156331	0.861698	0.0566325	0.961561	-0.0282934	0.981954	0.337979	0.61918	0.166769	0.858968	-0.182885	0.828822	0.212322	0.792886	-0.355501	0.507329	-0.123787	0.894932	-0.266877	0.703673	0.266164	0.707674	protein_coding	GB40758	NC_007070.3:6402726-6443818	NP_001012431.1	NM_001012429.1	icarapin-like precursor [Apis mellifera]	XM_006563203.1	venom protein 2, transcript variant X1	NP_001012431.1 XP_006563266.1	NM_001012429.1 XM_006563203.1	FBpp0306802	6e-06	NP_001012431.1	6e-06	IS reciprocal best hit	vir-1	FBgn0043841	FBgn0043841	virus-induced RNA 1	vir-1
420	gene419	LOC102656063	102656063	102656063	uncharacterized LOC102656063	N/A	N/A	N/A	N/A	N/A	N/A	N/A	N/A	-1.97785	0.813016	-2.14328	0.825136	-2.03015	0.845873	-1.04369	0.867151	-1.16813	0.882064	0.124366	0.911979	-0.499215	0.892673	-0.420811	0.859416	lncRNA		NC_007070.3:6406681-6408654				XR_409642.1	uncharacterized LOC102656063, transcript variant X1		XR_409642.1 XR_409643.1
421	gene420	LOC102656044	102656044	102656044	uncharacterized LOC102656044	N/A	N/A	N/A	N/A	N/A	N/A	N/A	N/A	N/A	N/A	N/A	N/A	N/A	N/A	N/A	N/A	N/A	N/A	N/A	N/A	N/A	N/A	N/A	N/A	lncRNA		NC_007070.3:6416079-6418370				XR_409641.1	uncharacterized LOC102656044		XR_409641.1
422	gene421	LOC102656018	102656018	102656018	uncharacterized LOC102656018	N/A	N/A	N/A	N/A	N/A	N/A	N/A	N/A	N/A	N/A	N/A	N/A	N/A	N/A	N/A	N/A	N/A	N/A	N/A	N/A	N/A	N/A	N/A	N/A	lncRNA		NC_007070.3:6428599-6429969				XR_409640.1	uncharacterized LOC102656018		XR_409640.1
423	gene422	Iav	726119	726119	inactive	N/A	N/A	N/A	N/A	N/A	N/A	N/A	N/A	N/A	N/A	N/A	N/A	N/A	N/A	N/A	N/A	N/A	N/A	N/A	N/A	N/A	N/A	N/A	N/A	protein_coding	GB40818	NC_007070.3:6450686-6500410	XP_006563312.1	XM_006563249.1	PREDICTED: transient receptor potential cation channel subfamily V member 6 [Apis mellifera]	XM_006563249.1	inactive	XP_006563312.1	XM_006563249.1	FBpp0070930	0	XP_006563312.1	0	IS reciprocal best hit	iav	FBgn0086693	FBgn0086693	inactive	iav
424	gene423	LOC102655823	102655823	102655823	uncharacterized LOC102655823	N/A	N/A	N/A	N/A	N/A	N/A	N/A	N/A	N/A	N/A	N/A	N/A	N/A	N/A	N/A	N/A	N/A	N/A	N/A	N/A	N/A	N/A	N/A	N/A	lncRNA		NC_007070.3:6481894-6507923				XR_409638.1	uncharacterized LOC102655823, transcript variant X3		XR_409638.1 XR_409637.1 XR_409639.1 XR_409636.1
425	gene424	LOC100579018	100579018	100579018	venom allergen 3-like	N/A	N/A	N/A	N/A	N/A	N/A	N/A	N/A	N/A	N/A	N/A	N/A	N/A	N/A	N/A	N/A	N/A	N/A	N/A	N/A	N/A	N/A	N/A	N/A	protein_coding	GB40819	NC_007070.3:6509348-6514206	XP_006563363.1	XM_006563300.1	PREDICTED: venom allergen 3-like [Apis mellifera]	XM_006563300.1	venom allergen 3-like	XP_006563363.1	XM_006563300.1	FBpp0082250	3e-05	XP_006563363.1	3e-05	NOT reciprocal best hit	CG8483	FBgn0038126	FBgn0038126	-	CG8483
426	gene425	LOC100577824	100577824	100577824	uncharacterized LOC100577824	N/A	N/A	N/A	N/A	N/A	N/A	N/A	N/A	N/A	N/A	N/A	N/A	N/A	N/A	N/A	N/A	N/A	N/A	N/A	N/A	N/A	N/A	N/A	N/A	lncRNA	GB40820	NC_007070.3:6516929-6521940				XR_409634.1	uncharacterized LOC100577824, transcript variant X1		XR_409635.1 XR_409634.1
427	gene426	LOC409807	409807	409807	arginine kinase-like	N/A	N/A	N/A	N/A	N/A	N/A	N/A	N/A	N/A	N/A	N/A	N/A	N/A	N/A	N/A	N/A	N/A	N/A	N/A	N/A	N/A	N/A	N/A	N/A	protein_coding	GB40754	NC_007070.3:6528188-6543469	XP_006563310.1	XM_006563247.1	PREDICTED: arginine kinase-like isoform X1 [Apis mellifera]	XM_393299.4	arginine kinase-like, transcript variant X3	XP_006563311.1 XP_393299.2 XP_006563310.1	XM_393299.4 XM_006563248.1 XM_006563247.1	FBpp0303940	4e-164	XP_006563310.1	4e-164	NOT reciprocal best hit	Argk	FBgn0000116	FBgn0000116	Arginine kinase	Argk
428	gene427	LOC100577585	100577585	100577585	uncharacterized LOC100577585	N/A	N/A	N/A	N/A	N/A	N/A	N/A	N/A	N/A	N/A	N/A	N/A	N/A	N/A	N/A	N/A	N/A	N/A	N/A	N/A	N/A	N/A	N/A	N/A	protein_coding	GB40821	NC_007070.3:6549499-6556296	XP_003250233.1	XM_003250185.2	PREDICTED: uncharacterized protein LOC100577585 [Apis mellifera]	XM_003250185.2	uncharacterized LOC100577585	XP_003250233.1	XM_003250185.2			XP_003250233.1
429	gene428	LOC100578639	100578639	100578639	uncharacterized LOC100578639	N/A	N/A	N/A	N/A	N/A	N/A	N/A	N/A	N/A	N/A	N/A	N/A	N/A	N/A	N/A	N/A	N/A	N/A	N/A	N/A	N/A	N/A	N/A	N/A	lncRNA		NC_007070.3:6561035-6578501				XR_120126.2	uncharacterized LOC100578639		XR_120126.2
430	gene429	LOC102655584	102655584	102655584	uncharacterized LOC102655584	N/A	N/A	N/A	N/A	N/A	N/A	N/A	N/A	N/A	N/A	N/A	N/A	N/A	N/A	N/A	N/A	N/A	N/A	N/A	N/A	N/A	N/A	N/A	N/A	lncRNA		NC_007070.3:6563289-6566557				XR_409633.1	uncharacterized LOC102655584		XR_409633.1
431	gene430	LOC100578285	100578285	100578285	uncharacterized LOC100578285	N/A	N/A	N/A	N/A	N/A	N/A	N/A	N/A	N/A	N/A	N/A	N/A	N/A	N/A	N/A	N/A	N/A	N/A	N/A	N/A	N/A	N/A	N/A	N/A	lncRNA		NC_007070.3:6580865-6583239				XR_409632.1	uncharacterized LOC100578285, transcript variant X2		XR_120122.2 XR_409632.1
432	gene431	LOC102655490	102655490	102655490	uncharacterized LOC102655490	N/A	N/A	N/A	N/A	N/A	N/A	N/A	N/A	N/A	N/A	N/A	N/A	N/A	N/A	N/A	N/A	N/A	N/A	N/A	N/A	N/A	N/A	N/A	N/A	lncRNA		NC_007070.3:6583580-6587873				XR_409631.1	uncharacterized LOC102655490, transcript variant X4		XR_409630.1 XR_409628.1 XR_409631.1 XR_409629.1
433	gene432	kek1	552187	552187	kekkon-1	N/A	N/A	N/A	N/A	N/A	N/A	N/A	N/A	N/A	N/A	N/A	N/A	N/A	N/A	N/A	N/A	N/A	N/A	N/A	N/A	N/A	N/A	N/A	N/A	protein_coding	GB40751	NC_007070.3:6602960-6611091	XP_006563309.1	XM_006563246.1	PREDICTED: leucine-rich repeat-containing protein 24 [Apis mellifera]	XM_006563246.1	kekkon-1	XP_006563309.1	XM_006563246.1	FBpp0312315	4e-157	XP_006563309.1	4e-157	IS reciprocal best hit	kek1	FBgn0015399	FBgn0015399	kekkon-1	kek1
434	gene433	LOC102655418	102655418	102655418	uncharacterized LOC102655418	N/A	N/A	N/A	N/A	N/A	N/A	N/A	N/A	N/A	N/A	N/A	N/A	N/A	N/A	N/A	N/A	N/A	N/A	N/A	N/A	N/A	N/A	N/A	N/A	lncRNA		NC_007070.3:6611129-6612657				XR_409627.1	uncharacterized LOC102655418		XR_409627.1
435	gene434	LOC552206	552206	552206	ATP-dependent RNA helicase me31b ortholog	N/A	N/A	N/A	N/A	N/A	N/A	N/A	N/A	N/A	N/A	N/A	N/A	N/A	N/A	N/A	N/A	N/A	N/A	N/A	N/A	N/A	N/A	N/A	N/A	protein_coding	GB40750	NC_007070.3:6618057-6622040	XP_624586.2	XM_624583.4	PREDICTED: putative ATP-dependent RNA helicase me31b-like isoform 1 [Apis mellifera]	XM_624583.4	ATP-dependent RNA helicase me31b ortholog, transcript variant 1	XP_624586.2	XM_624583.4	FBpp0079565	0	XP_624586.2	0	IS reciprocal best hit	me31B	FBgn0004419	FBgn0004419	maternal expression at 31B	me31B
436	gene435	LOC725945	725945	725945	zinc finger and SCAN domain-containing protein 2-like	N/A	N/A	N/A	N/A	N/A	N/A	N/A	N/A	N/A	N/A	N/A	N/A	N/A	N/A	N/A	N/A	N/A	N/A	N/A	N/A	N/A	N/A	N/A	N/A	protein_coding	GB40749	NC_007070.3:6622520-6632186	XP_001121731.2	XM_001121731.3	PREDICTED: zinc finger protein 300-like isoform X1 [Apis mellifera]	XM_001121731.3	zinc finger and SCAN domain-containing protein 2-like, transcript variant X1	XP_006563313.1 XP_001121731.2	XM_006563250.1 XM_001121731.3	FBpp0083051	1e-28	XP_001121731.2	1e-28	IS reciprocal best hit	CG7691	FBgn0038626	FBgn0038626	-	CG7691
437	gene436	yl	725920	725920	yolkless	N/A	N/A	N/A	N/A	N/A	N/A	N/A	N/A	N/A	N/A	N/A	N/A	N/A	N/A	N/A	N/A	N/A	N/A	N/A	N/A	N/A	N/A	N/A	N/A	protein_coding	GB40823	NC_007070.3:6625064-6637324	XP_006563364.1	XM_006563301.1	PREDICTED: vitellogenin receptor [Apis mellifera]	XM_006563301.1	yolkless	XP_006563364.1	XM_006563301.1	FBpp0073714	0	XP_006563364.1	0	IS reciprocal best hit	yl	FBgn0004649	FBgn0004649	yolkless	yl
438	gene437	LOC411372	411372	411372	glutathione synthetase-like	0.167122	0.782994	0.141464	0.827691	0.0759326	0.923845	-0.0686758	0.932951	-0.367634	0.397478	-0.155976	0.805364	0.108331	0.877009	-0.361593	0.386483	-0.135912	0.823278	-0.0386131	0.965234	-0.0209472	0.982123	-0.224946	0.666675	protein_coding	GB40748	NC_007070.3:6637225-6639930	XP_394846.2	XM_394846.4	PREDICTED: glutathione synthetase-like [Apis mellifera]	XM_394846.4	glutathione synthetase-like	XP_394846.2	XM_394846.4	FBpp0290196	0	XP_394846.2	0	NOT reciprocal best hit	GSS	FBgn0030882	FBgn0030882	Glutathione Synthetase	GSS
439	gene438	LOC552294	552294	552294	far upstream element-binding protein 1-like	0.666746	0.0639359	-0.34103	0.444424	-0.176192	0.769296	-0.156071	0.806716	0.0561783	0.946663	0.999534	0.00255702	0.051293	0.952947	-0.0172144	0.985277	0.108815	0.866508	-0.209936	0.702276	0.0532707	0.952425	0.225353	0.670715	protein_coding	GB40824	NC_007070.3:6640980-6649431	XP_006563314.1	XM_006563251.1	PREDICTED: far upstream element-binding protein 1-like isoform X1 [Apis mellifera]	XM_624670.4	far upstream element-binding protein 1-like, transcript variant X2	XP_624673.3 XP_006563314.1	XM_624670.4 XM_006563251.1	FBpp0086221	1e-83	XP_006563314.1	1e-83	IS reciprocal best hit	Psi	FBgn0014870	FBgn0014870	P-element somatic inhibitor	Psi
440	gene439	LOC552316	552316	552316	GMP reductase 2-like	-0.288485	0.565676	-0.404815	0.354398	-0.205295	0.725202	-0.242664	0.648292	-0.250541	0.649424	-0.570961	0.156075	-0.165131	0.804935	-0.462579	0.277757	-0.388609	0.306421	-0.212401	0.692386	-0.482266	0.216447	-0.183164	0.746885	protein_coding	GB40747	NC_007070.3:6649865-6652690	XP_624694.1	XM_624691.4	PREDICTED: GMP reductase 2-like isoform 1 [Apis mellifera]	XM_624691.4	GMP reductase 2-like, transcript variant 1	XP_624694.1	XM_624691.4	FBpp0304573	3e-26	XP_624694.1	3e-26	NOT reciprocal best hit	ras	FBgn0003204	FBgn0003204	raspberry	ras
441	gene440	FKBP59	412287	412287	FK506-binding protein FKBP59	-0.341745	0.429594	-0.287056	0.545922	-0.216384	0.697622	-0.315297	0.486792	0.315351	0.474324	0.718819	0.0300564	0.679786	0.0378776	0.682544	0.0408498	1.32644	0.00099792	1.0548	0.00182016	0.725873	0.0206663	0.499813	0.170847	protein_coding	GB40746	NC_007070.3:6653628-6656351	XP_395748.2	XM_395748.5	PREDICTED: peptidyl-prolyl cis-trans isomerase FKBP4 isoform X2 [Apis mellifera]	XM_006563252.1	FK506-binding protein FKBP59, transcript variant X1	XP_395748.2 XP_006563315.1	XM_395748.5 XM_006563252.1	FBpp0309663	3e-144	XP_395748.2	3e-144	IS reciprocal best hit	FKBP59	FBgn0029174	FBgn0029174	FK506-binding protein FKBP59	FKBP59
442	gene441	usnp	552038	552038	ubisnap	0.0425155	0.975328	0.0403489	0.976632	0.253206	0.768059	-0.0379805	0.977849	-0.294533	0.698376	-0.363926	0.602216	-0.30328	0.681575	-0.0176078	0.989002	-0.0895638	0.934905	0.130564	0.898628	-0.409448	0.569183	-0.218712	0.809843	protein_coding	GB40745	NC_007070.3:6660189-6661507	XP_624421.1	XM_624418.4	PREDICTED: synaptosomal-associated protein 29 [Apis mellifera]	XM_624418.4	ubisnap	XP_624421.1	XM_624418.4	FBpp0072145	2e-42	XP_624421.1	2e-42	IS reciprocal best hit	Snap29	FBgn0034913	FBgn0034913	Synaptosomal-associated protein 29kDa	Snap29
443	gene442	LOC725746	725746	725746	uncharacterized LOC725746	0.274066	0.835687	N/A	N/A	N/A	N/A	N/A	N/A	0.196902	0.879243	-0.322846	0.787786	0.326526	0.759335	-0.0533005	0.975443	-0.49322	0.611647	-0.228994	0.870508	-0.0535963	0.975145	-0.599737	0.558088	protein_coding	GB40828	NC_007070.3:6662794-6664313	XP_006563316.1	XM_006563253.1	PREDICTED: uncharacterized protein LOC725746 [Apis mellifera]	XM_006563253.1	uncharacterized LOC725746	XP_006563316.1	XM_006563253.1	FBpp0309131	1e-13	XP_006563316.1	1e-13	IS reciprocal best hit	CG17778	FBgn0023534	FBgn0023534	-	CG17778
444	gene443	LOC725682	725682	725682	uncharacterized LOC725682	0.028689	0.978788	-0.60496	0.165564	-0.353316	0.485015	-0.13087	0.869744	-0.666182	0.327996	-0.304558	0.725287	0.337348	0.710153	-0.338469	0.712654	-0.000214202	0.999811	-0.121528	0.941972	-0.146647	0.936966	0.125637	0.933787	protein_coding	GB40830	NC_007070.3:6679447-6691037	XP_001121499.3	XM_001121499.3	PREDICTED: uncharacterized protein LOC725682 isoform X1 [Apis mellifera]	XM_006563254.1	uncharacterized LOC725682, transcript variant X2	XP_006563317.1 XP_001121499.3	XM_001121499.3 XM_006563254.1	FBpp0310230	8e-81	XP_001121499.3	8e-81	IS reciprocal best hit	CG42598	FBgn0260997	FBgn0260997	-	CG42598
445	gene444	LOC100578378	100578378	100578378	uncharacterized LOC100578378	-0.384664	0.886807	-1.2511	0.534525	-0.956684	0.605847	-0.0195131	0.994741	-1.4844	0.163513	-2.52177	0.0943336	-1.20392	0.469777	-0.567017	0.66566	-1.16572	0.273393	-0.521536	0.667879	-1.00935	0.472659	-0.753772	0.495357	lncRNA		NC_007070.3:6683677-6686255				XR_120124.2	uncharacterized LOC100578378		XR_120124.2
446	gene445	Rnp4F	410749	410749	RNA-binding protein 4F	-0.145882	0.835171	-0.552528	0.180426	-0.0777321	0.928638	-0.271251	0.617804	0.181502	0.763213	0.601604	0.107321	0.169985	0.784332	-0.0275711	0.976678	0.000397944	0.998869	-0.0221631	0.981301	0.323176	0.486292	-0.0403927	0.965549	protein_coding	GB40744	NC_007070.3:6691129-6696240	XP_394225.4	XM_394225.5	PREDICTED: squamous cell carcinoma antigen recognized by T-cells 3 [Apis mellifera]	XM_394225.5	RNA-binding protein 4F	XP_394225.4	XM_394225.5	FBpp0309418	6e-17	XP_394225.4	6e-17	IS reciprocal best hit	Rnp4F	FBgn0014024	FBgn0014024	RNA-binding protein 4F	Rnp4F
447	gene446	SP46	725606	725606	serine protease 46	N/A	N/A	N/A	N/A	N/A	N/A	N/A	N/A	N/A	N/A	N/A	N/A	N/A	N/A	N/A	N/A	N/A	N/A	N/A	N/A	N/A	N/A	N/A	N/A	protein_coding	GB40831	NC_007070.3:6699755-6704305	XP_006563318.1	XM_006563255.1	PREDICTED: serine protease gd isoform X1 [Apis mellifera]	XM_006563257.1	serine protease 46, transcript variant X3	XP_006563319.1 XP_006563318.1 XP_006563320.1	XM_006563257.1 XM_006563255.1 XM_006563256.1	FBpp0082363	1e-56	XP_006563318.1	1e-56	IS reciprocal best hit	CG9649	FBgn0038211	FBgn0038211	-	CG9649
448	gene447	LOC102656721	102656721	102656721	uncharacterized LOC102656721	N/A	N/A	N/A	N/A	N/A	N/A	N/A	N/A	N/A	N/A	N/A	N/A	N/A	N/A	N/A	N/A	N/A	N/A	N/A	N/A	N/A	N/A	N/A	N/A	lncRNA		NC_007070.3:6702169-6703103				XR_409644.1	uncharacterized LOC102656721		XR_409644.1
449	gene448	LOC411600	411600	411600	uncharacterized LOC411600	-0.156384	0.818388	-0.497108	0.267315	-0.402237	0.384431	-0.0873085	0.917381	-0.0606099	0.948499	-0.116479	0.881593	0.0121819	0.990385	-0.148052	0.83341	0.0932104	0.906224	0.283447	0.59647	0.255089	0.655641	0.1931	0.770237	protein_coding	GB40741	NC_007070.3:6704692-6711568	XP_006563321.1	XM_006563258.1	PREDICTED: PAX-interacting protein 1-like [Apis mellifera]	XM_006563258.1	uncharacterized LOC411600	XP_006563321.1	XM_006563258.1	FBpp0075526	9e-110	XP_006563321.1	9e-110	IS reciprocal best hit	Ptip	FBgn0052133	FBgn0052133	PAX transcription activation domain interacting protein	Ptip
450	gene449	LOC102656923	102656923	102656923	uncharacterized LOC102656923	N/A	N/A	N/A	N/A	N/A	N/A	N/A	N/A	N/A	N/A	N/A	N/A	N/A	N/A	N/A	N/A	N/A	N/A	N/A	N/A	N/A	N/A	N/A	N/A	lncRNA		NC_007070.3:6711775-6751512				XR_409647.1	uncharacterized LOC102656923, transcript variant X1		XR_409648.1 XR_409647.1 XR_409649.1
451	gene450	LOC100576291	100576291	100576291	uncharacterized LOC100576291	N/A	N/A	N/A	N/A	N/A	N/A	N/A	N/A	N/A	N/A	N/A	N/A	N/A	N/A	N/A	N/A	N/A	N/A	N/A	N/A	N/A	N/A	N/A	N/A	protein_coding	GB40740	NC_007070.3:6714632-6864606	XP_006563322.1	XM_006563259.1	PREDICTED: cyclic nucleotide-gated cation channel beta-1-like [Apis mellifera]	XM_006563259.1	uncharacterized LOC100576291	XP_006563322.1	XM_006563259.1	FBpp0300627	0	XP_006563322.1	0	IS reciprocal best hit	Cngl	FBgn0263257	FBgn0263257	Cyclic nucleotide-gated ion channel-like	Cngl
452	gene451	LOC102653593	102653593	102653593	uncharacterized LOC102653593	N/A	N/A	N/A	N/A	N/A	N/A	N/A	N/A	N/A	N/A	N/A	N/A	N/A	N/A	N/A	N/A	N/A	N/A	N/A	N/A	N/A	N/A	N/A	N/A	lncRNA		NC_007070.3:6742175-6744538				XR_409650.1	uncharacterized LOC102653593		XR_409650.1
453	gene452	LOC100578313	100578313	100578313	uncharacterized LOC100578313	N/A	N/A	N/A	N/A	N/A	N/A	N/A	N/A	N/A	N/A	N/A	N/A	N/A	N/A	N/A	N/A	N/A	N/A	N/A	N/A	N/A	N/A	N/A	N/A	lncRNA		NC_007070.3:6796014-6802250				XR_409646.1	uncharacterized LOC100578313, transcript variant X2		XR_409645.1 XR_409646.1
454	gene453	LOC102653794	102653794	102653794	uncharacterized LOC102653794	N/A	N/A	N/A	N/A	N/A	N/A	N/A	N/A	N/A	N/A	N/A	N/A	N/A	N/A	N/A	N/A	N/A	N/A	N/A	N/A	N/A	N/A	N/A	N/A	lncRNA		NC_007070.3:6867121-6873772				XR_409651.1	uncharacterized LOC102653794		XR_409651.1
455	gene454	LOC550785	550785	550785	fructose-bisphosphate aldolase-like	-0.00159573	0.998016	0.392625	0.521263	0.188295	0.816816	-0.0258261	0.983004	0.0033615	0.996771	0.352355	0.526897	0.0273753	0.979677	0.396323	0.458507	-0.290427	0.604759	0.0474403	0.965952	-0.0287416	0.979583	-0.0283608	0.978878	protein_coding	GB40735	NC_007070.3:6877808-6897412	XP_006563323.1	XM_006563260.1	PREDICTED: fructose-bisphosphate aldolase-like isoform X1 [Apis mellifera]	XM_006563260.1	fructose-bisphosphate aldolase-like, transcript variant X1	XP_006563323.1 XP_623342.2	XM_006563260.1 XM_623339.4	FBpp0113036	0	XP_006563323.1	0	IS reciprocal best hit	Ald	FBgn0000064	FBgn0000064	Aldolase	Ald
456	gene455	LOC102653822	102653822	102653822	uncharacterized LOC102653822	-0.345531	0.610383	-1.28836	0.55329	-0.360477	0.590985	-0.821216	0.578752	-0.798338	0.95059	-1.28919	0.906207	-1.42821	0.906224	-0.33606	0.971367	-1.62413	0.876845	-0.379176	0.944528	-0.338063	0.946608	-0.656048	0.925458	lncRNA		NC_007070.3:6883178-6884628				XR_409652.1	uncharacterized LOC102653822		XR_409652.1
457	gene456	LOC725455	725455	725455	fructose-bisphosphate aldolase	-0.0595852	0.96791	-0.303977	0.751251	-0.0517701	0.971267	-0.303983	0.748336	0.621758	0.36966	0.446015	0.592923	-0.780742	0.342648	0.387084	0.659366	-0.478608	0.560601	-0.649018	0.439676	-0.469929	0.624523	-0.300812	0.782952	protein_coding	GB40734	NC_007070.3:6898504-6902186	XP_001121298.1	XM_001121298.3	PREDICTED: fructose-bisphosphate aldolase-like [Apis mellifera]	XM_001121298.3	fructose-bisphosphate aldolase	XP_001121298.1	XM_001121298.3	FBpp0297612	6e-124	XP_001121298.1	6e-124	NOT reciprocal best hit	Ald	FBgn0000064	FBgn0000064	Aldolase	Ald
458	gene457	LOC725419	725419	725419	uncharacterized LOC725419	0.511347	0.419615	1.04001	0.038786	0.472175	0.558033	0.285183	0.73629	-0.178934	0.882575	-0.129692	0.916628	0.188642	0.867014	-0.0569743	0.969169	0.115172	0.916033	-0.0180226	0.989532	0.00302639	0.997606	0.347371	0.650888	protein_coding	GB40833	NC_007070.3:6902506-6904611	XP_001121270.1	XM_001121270.3	PREDICTED: UPF0396 protein CG6066-like isoform X1 [Apis mellifera]	XM_001121270.3	uncharacterized LOC725419, transcript variant X1	XP_006563326.1 XP_006563327.1 XP_001121270.1	XM_001121270.3 XM_006563263.1 XM_006563264.1	FBpp0308350	6e-22	XP_001121270.1	6e-22	IS reciprocal best hit	CG18428	FBgn0039149	FBgn0039149	-	CG18428
459	gene458	Rnft2	100188973	100188973	ring finger protein, transmembrane 2	-0.309665	0.665381	-0.444404	0.491005	-0.286124	0.746455	-0.169241	0.845116	-0.375338	0.583922	-0.422685	0.50713	-0.0864463	0.941427	-0.248996	0.74439	0.101214	0.91649	-0.00641588	0.995575	-0.137577	0.88518	-0.147163	0.884386	protein_coding	GB40733	NC_007070.3:6904201-6906860	NP_001128414.1	NM_001134942.1	ring finger protein, transmembrane 2 [Apis mellifera]	XM_006563200.1	ring finger protein, transmembrane 2, transcript variant X1	NP_001128414.1 XP_006563263.1	XM_006563200.1 NM_001134942.1	FBpp0289929	7e-52	NP_001128414.1	7e-52	IS reciprocal best hit	CG13605	FBgn0039150	FBgn0039150	-	CG13605
460	gene459	Pcl	406080	406080	polycomblike	N/A	N/A	N/A	N/A	N/A	N/A	N/A	N/A	N/A	N/A	N/A	N/A	N/A	N/A	N/A	N/A	N/A	N/A	N/A	N/A	N/A	N/A	N/A	N/A	protein_coding	GB40732	NC_007070.3:6907207-6909802	NP_001128412.1	NM_001134940.1	citrate synthase-like [Apis mellifera]	NM_001134940.1	polycomblike	NP_001128412.1	NM_001134940.1	FBpp0070872	6e-72	NP_001128412.1	6e-72	NOT reciprocal best hit	kdn	FBgn0261955	FBgn0261955	knockdown	kdn
461	gene460	LOC725345	725345	725345	ras-like protein family member 10B-like	N/A	N/A	N/A	N/A	N/A	N/A	N/A	N/A	N/A	N/A	N/A	N/A	N/A	N/A	N/A	N/A	N/A	N/A	N/A	N/A	N/A	N/A	N/A	N/A	protein_coding	GB40731	NC_007070.3:6911523-6921069	XP_006563324.1	XM_006563261.1	PREDICTED: ras-like protein family member 10B-like isoform X1 [Apis mellifera]	XM_006563261.1	ras-like protein family member 10B-like, transcript variant X1	XP_006563324.1 XP_006563325.1	XM_006563262.1 XM_006563261.1	FBpp0306785	4e-46	XP_006563324.1	4e-46	IS reciprocal best hit	CG14669	FBgn0037326	FBgn0037326	-	CG14669
462	gene461	LOC102653992	102653992	102653992	uncharacterized LOC102653992	N/A	N/A	N/A	N/A	N/A	N/A	N/A	N/A	-1.03785	0.423965	-0.544791	0.69136	0.0748019	0.972041	-0.632289	0.629395	N/A	N/A	0.63663	0.586232	0.825985	0.393352	N/A	N/A	lncRNA		NC_007070.3:6913897-6915251				XR_409653.1	uncharacterized LOC102653992		XR_409653.1
463	gene462	Or2	725384	725384	odorant receptor 2	N/A	N/A	N/A	N/A	N/A	N/A	N/A	N/A	N/A	N/A	N/A	N/A	N/A	N/A	N/A	N/A	N/A	N/A	N/A	N/A	N/A	N/A	N/A	N/A	protein_coding	GB40730	NC_007070.3:6931986-6950604	XP_006563267.1	XM_006563204.1	PREDICTED: odorant receptor 2 isoform X1 [Apis mellifera]	XM_006563204.1	odorant receptor 2, transcript variant X1	XP_006563267.1 NP_001128415.1	NM_001134943.1 XM_006563204.1	FBpp0112105	0	XP_006563267.1	0	IS reciprocal best hit	Orco	FBgn0037324	FBgn0037324	Odorant receptor co-receptor	Orco
464	gene463	LOC100576126	100576126	100576126	uncharacterized LOC100576126	N/A	N/A	N/A	N/A	N/A	N/A	N/A	N/A	N/A	N/A	N/A	N/A	N/A	N/A	N/A	N/A	N/A	N/A	N/A	N/A	N/A	N/A	N/A	N/A	protein_coding	GB40836	NC_007070.3:6953278-6960569	XP_003250245.1	XM_003250197.2	PREDICTED: uncharacterized protein LOC100576126 [Apis mellifera]	XM_003250197.2	uncharacterized LOC100576126	XP_003250245.1	XM_003250197.2			XP_003250245.1
465	gene464	LOC551761	551761	551761	alpha-tocopherol transfer protein-like	N/A	N/A	N/A	N/A	N/A	N/A	N/A	N/A	N/A	N/A	N/A	N/A	N/A	N/A	N/A	N/A	N/A	N/A	N/A	N/A	N/A	N/A	N/A	N/A	protein_coding	GB40837	NC_007070.3:6963300-6970721	XP_006563328.1	XM_006563265.1	PREDICTED: alpha-tocopherol transfer protein-like isoform X1 [Apis mellifera]	XM_624148.4	alpha-tocopherol transfer protein-like, transcript variant X2	XP_624151.1 XP_006563328.1	XM_624148.4 XM_006563265.1	FBpp0311147	1e-131	XP_006563328.1	1e-131	IS reciprocal best hit	CG2663	FBgn0037323	FBgn0037323	-	CG2663
466	gene465	LOC413346	413346	413346	cellulase	N/A	N/A	N/A	N/A	N/A	N/A	N/A	N/A	N/A	N/A	N/A	N/A	N/A	N/A	N/A	N/A	N/A	N/A	N/A	N/A	N/A	N/A	N/A	N/A	protein_coding	GB40838	NC_007070.3:6972695-6983045	XP_396791.3	XM_396791.4	PREDICTED: endoglucanase 15-like [Apis mellifera]	XM_396791.4	cellulase	XP_396791.3	XM_396791.4			XP_396791.3
467	gene466	Gld	411405	411405	glucose dehydrogenase	N/A	N/A	N/A	N/A	N/A	N/A	N/A	N/A	N/A	N/A	N/A	N/A	N/A	N/A	N/A	N/A	N/A	N/A	N/A	N/A	N/A	N/A	N/A	N/A	protein_coding	GB40839	NC_007070.3:6987328-6992147	XP_006563333.1	XM_006563270.1	PREDICTED: putative leucine-rich repeat-containing protein DDB_G0290503 [Apis mellifera]	XM_006563270.1	glucose dehydrogenase	XP_006563333.1	XM_006563270.1			XP_006563333.1
468	gene467	LOC100576547	100576547	100576547	glucose dehydrogenase [acceptor]-like	N/A	N/A	N/A	N/A	0.79342	0.182499	N/A	N/A	1.03386	0.0945255	1.0549	0.0925022	N/A	N/A	N/A	N/A	N/A	N/A	N/A	N/A	N/A	N/A	0.701924	0.303962	protein_coding	GB40842	NC_007070.3:6993660-7014013	XP_006563329.1	XM_006563266.1	PREDICTED: glucose dehydrogenase [FAD, quinone]-like isoform X2 [Apis mellifera]	XM_006563268.1	glucose dehydrogenase [acceptor]-like, transcript variant X4	XP_006563331.1 XP_006563329.1 XP_006563330.1 XP_006563332.1 XP_003250229.1	XM_006563267.1 XM_003250181.2 XM_006563268.1 XM_006563266.1 XM_006563269.1	FBpp0081114	0	XP_006563329.1	0	IS reciprocal best hit	Gld	FBgn0001112	FBgn0001112	Glucose dehydrogenase	Gld
469	gene468	LOC411406	411406	411406	zinc metalloproteinase nas-15-like	-0.930976	0.00566636	-0.823086	0.0354329	-0.818139	0.0187696	-0.129709	0.8671	-0.19756	0.829628	-0.232317	0.789291	-0.858769	0.13187	0.00674402	0.995065	-0.506892	0.337578	-0.611008	0.271574	-0.504845	0.401415	-0.207428	0.80004	protein_coding	GB40728	NC_007070.3:7015819-7019221	XP_394880.3	XM_394880.4	PREDICTED: zinc metalloproteinase nas-15-like isoform 2 [Apis mellifera]	XM_394880.4	zinc metalloproteinase nas-15-like, transcript variant 2	XP_394880.3 XP_003250231.1	XM_003250183.2 XM_394880.4	FBpp0306564	6e-86	XP_394880.3	6e-86	IS reciprocal best hit	CG6763	FBgn0039069	FBgn0039069	-	CG6763
470	gene469	LOC411407	411407	411407	leucine-rich repeat-containing protein 47-like	-0.302413	0.618737	-0.646462	0.169939	-0.423653	0.4218	-0.0685639	0.944648	0.000160808	0.997082	-0.269411	0.666536	-0.170385	0.81348	-0.0513122	0.959895	0.00972259	0.992072	-0.163997	0.826521	-0.274194	0.641968	0.0228796	0.982261	protein_coding	GB40843	NC_007070.3:7021002-7023395	XP_394881.4	XM_394881.5	PREDICTED: leucine-rich repeat-containing protein 47-like [Apis mellifera]	XM_394881.5	leucine-rich repeat-containing protein 47-like	XP_394881.4	XM_394881.5	FBpp0084021	3e-28	XP_394881.4	3e-28	NOT reciprocal best hit	beta-PheRS	FBgn0039175	FBgn0039175	Phenylalanyl-tRNA synthetase, beta-subunit	beta-PheRS
471	gene470	LOC411408	411408	411408	CDP-diacylglycerol--inositol 3-phosphatidyltransferase-like	-0.277379	0.85729	-0.687908	0.622554	-0.29273	0.869108	-0.0872622	0.959527	0.0298945	0.987132	-0.756651	0.59647	-0.156767	0.93638	-0.227017	0.874434	-0.288452	0.858968	0.0252474	0.990604	-0.620968	0.668159	-0.0968539	0.968033	protein_coding	GB40727	NC_007070.3:7024707-7027170	XP_394882.2	XM_394882.5	PREDICTED: CDP-diacylglycerol--inositol 3-phosphatidyltransferase-like [Apis mellifera]	XM_394882.5	CDP-diacylglycerol--inositol 3-phosphatidyltransferase-like	XP_394882.2	XM_394882.5	FBpp0073874	3e-89	XP_394882.2	3e-89	IS reciprocal best hit	Pis	FBgn0030670	FBgn0030670	Phosphatidylinositol synthase	Pis
472	gene471	LOC102654828	102654828	102654828	uncharacterized LOC102654828	N/A	N/A	N/A	N/A	N/A	N/A	N/A	N/A	N/A	N/A	N/A	N/A	N/A	N/A	N/A	N/A	N/A	N/A	N/A	N/A	N/A	N/A	N/A	N/A	protein_coding		NC_007070.3:7026956-7028650	XP_006563336.1	XM_006563273.1	PREDICTED: uncharacterized protein LOC102654828 [Apis mellifera]	XM_006563273.1	uncharacterized LOC102654828	XP_006563336.1	XM_006563273.1			XP_006563336.1
473	gene472	LOC409053	409053	409053	uncharacterized LOC409053	1.00098	0.0864581	2.03034	0.00099792	1.13285	0.0712529	-0.019502	0.989833	0.325666	0.588853	1.38533	0.00099792	1.00719	0.00885111	0.297992	0.617552	0.847732	0.0163954	0.500327	0.316797	1.00425	0.00934033	0.817288	0.0454212	protein_coding	GB40845	NC_007070.3:7027713-7039613	XP_006563334.1	XM_006563271.1	PREDICTED: dentin sialophosphoprotein-like isoform X2 [Apis mellifera]	XM_006563271.1	uncharacterized LOC409053, transcript variant X2	XP_006563334.1 XP_397542.4 XP_006563335.1	XM_397542.5 XM_006563272.1 XM_006563271.1	FBpp0293715	2e-06	XP_006563334.1	2e-06	IS reciprocal best hit	tyf	FBgn0026083	FBgn0026083	twenty-four	tyf
474	gene473	LOC551556	551556	551556	uncharacterized LOC551556	-0.282817	0.687526	0.272295	0.677867	-0.115721	0.904981	0.216215	0.764698	-0.0945153	0.933073	-0.58587	0.344649	-0.937698	0.0836708	0.183459	0.834714	-1.1364	0.0147433	-0.583266	0.293305	-0.490208	0.424805	-0.369271	0.572991	protein_coding	GB40848	NC_007070.3:7047824-7053269	XP_006563342.1	XM_006563279.1	PREDICTED: myb-like protein D-like isoform X1 [Apis mellifera]	XM_006563279.1	uncharacterized LOC551556, transcript variant X1	XP_006563343.1 XP_006563342.1	XM_006563280.1 XM_006563279.1			XP_006563342.1
475	gene474	LOC724833	724833	724833	matrix metalloproteinase-25-like	0.397432	0.793875	0.43932	0.767169	0.406632	0.777248	0.411957	0.790985	0.471757	0.779663	0.649746	0.637013	-0.056015	0.982721	0.385714	0.826289	0.128048	0.953705	N/A	N/A	0.273243	0.914991	0.552431	0.713992	protein_coding		NC_007070.3:7054699-7173376	XP_001120736.3	XM_001120736.3	PREDICTED: matrix metalloproteinase-25-like [Apis mellifera]	XM_001120736.3	matrix metalloproteinase-25-like	XP_001120736.3	XM_001120736.3	FBpp0087585	4e-82	XP_001120736.3	4e-82	NOT reciprocal best hit	Mmp2	FBgn0033438	FBgn0033438	Matrix metalloproteinase 2	Mmp2
476	gene475	LOC102655431	102655431	102655431	uncharacterized LOC102655431	N/A	N/A	N/A	N/A	N/A	N/A	N/A	N/A	N/A	N/A	N/A	N/A	N/A	N/A	N/A	N/A	N/A	N/A	N/A	N/A	N/A	N/A	N/A	N/A	lncRNA		NC_007070.3:7061067-7062869				XR_409667.1	uncharacterized LOC102655431, transcript variant X1		XR_409667.1 XR_409668.1
477	gene476	LOC102655391	102655391	102655391	dihydrolipoyl dehydrogenase, mitochondrial-like	N/A	N/A	N/A	N/A	N/A	N/A	N/A	N/A	N/A	N/A	N/A	N/A	N/A	N/A	N/A	N/A	N/A	N/A	N/A	N/A	N/A	N/A	N/A	N/A	protein_coding		NC_007070.3:7064837-7067410	XP_006563341.1	XM_006563278.1	PREDICTED: dihydrolipoyl dehydrogenase, mitochondrial-like [Apis mellifera]	XM_006563278.1	dihydrolipoyl dehydrogenase, mitochondrial-like	XP_006563341.1	XM_006563278.1	FBpp0304195	0	XP_006563341.1	0	NOT reciprocal best hit	CG7430	FBgn0036762	FBgn0036762	-	CG7430
478	gene477	LOC102655229	102655229	102655229	uncharacterized LOC102655229	N/A	N/A	N/A	N/A	N/A	N/A	N/A	N/A	N/A	N/A	N/A	N/A	N/A	N/A	N/A	N/A	N/A	N/A	N/A	N/A	N/A	N/A	N/A	N/A	protein_coding		NC_007070.3:7074385-7076842	XP_006563338.1	XM_006563275.1	PREDICTED: uncharacterized protein LOC102655229 isoform X1 [Apis mellifera]	XR_409664.1	uncharacterized LOC102655229, transcript variant X4	XP_006563339.1 XP_006563338.1 XP_006563340.1	XM_006563275.1 XM_006563277.1 XM_006563276.1 XR_409665.1 XR_409666.1 XR_409664.1			XP_006563338.1
479	gene478	LOC102655137	102655137	102655137	uncharacterized LOC102655137	N/A	N/A	N/A	N/A	N/A	N/A	N/A	N/A	N/A	N/A	N/A	N/A	N/A	N/A	N/A	N/A	N/A	N/A	N/A	N/A	N/A	N/A	N/A	N/A	lncRNA		NC_007070.3:7080184-7083921				XR_409663.1	uncharacterized LOC102655137, transcript variant X5		XR_409663.1 XR_409659.1 XR_409661.1 XR_409662.1 XR_409660.1
480	gene479	LOC102655098	102655098	102655098	uncharacterized LOC102655098	N/A	N/A	N/A	N/A	N/A	N/A	N/A	N/A	N/A	N/A	N/A	N/A	N/A	N/A	N/A	N/A	N/A	N/A	N/A	N/A	N/A	N/A	N/A	N/A	lncRNA		NC_007070.3:7103211-7104683				XR_409657.1	uncharacterized LOC102655098, transcript variant X1		XR_409657.1 XR_409658.1
481	gene480	LOC102655069	102655069	102655069	uncharacterized LOC102655069	N/A	N/A	N/A	N/A	N/A	N/A	N/A	N/A	N/A	N/A	N/A	N/A	N/A	N/A	N/A	N/A	N/A	N/A	N/A	N/A	N/A	N/A	N/A	N/A	lncRNA		NC_007070.3:7116923-7119707				XR_409656.1	uncharacterized LOC102655069		XR_409656.1
482	gene481	Mir307	100628994	100628994	microRNA mir-307	N/A	N/A	N/A	N/A	N/A	N/A	N/A	N/A	N/A	N/A	N/A	N/A	N/A	N/A	N/A	N/A	N/A	N/A	N/A	N/A	N/A	N/A	N/A	N/A	miRNA		NC_007070.3:7127563-7127695				NR_039431.1	microRNA mir-307		NR_039431.1
483	gene482	LOC102655045	102655045	102655045	uncharacterized LOC102655045	N/A	N/A	N/A	N/A	N/A	N/A	N/A	N/A	N/A	N/A	N/A	N/A	N/A	N/A	N/A	N/A	N/A	N/A	N/A	N/A	N/A	N/A	N/A	N/A	lncRNA		NC_007070.3:7136909-7138028				XR_409655.1	uncharacterized LOC102655045		XR_409655.1
484	gene483	LOC102654957	102654957	102654957	uncharacterized LOC102654957	N/A	N/A	N/A	N/A	N/A	N/A	N/A	N/A	N/A	N/A	N/A	N/A	N/A	N/A	N/A	N/A	N/A	N/A	N/A	N/A	N/A	N/A	N/A	N/A	lncRNA		NC_007070.3:7161357-7162171				XR_409654.1	uncharacterized LOC102654957		XR_409654.1
485	gene484	LOC409383	409383	409383	matrix metalloproteinase-17-like	-0.00174917	0.997548	0.0751756	0.927817	-0.086318	0.916914	0.197616	0.744487	0.22577	0.723234	0.0574993	0.954487	-0.0854161	0.924688	0.458598	0.314951	-0.549644	0.183871	-0.0894449	0.917099	-0.025506	0.982257	-0.217366	0.743077	protein_coding	GB40857	NC_007070.3:7173170-7175128	XP_006563337.1	XM_006563274.1	PREDICTED: matrix metalloproteinase-17-like [Apis mellifera]	XM_006563274.1	matrix metalloproteinase-17-like	XP_006563337.1	XM_006563274.1	FBpp0306848	5e-85	XP_006563337.1	5e-85	IS reciprocal best hit	Mmp2	FBgn0033438	FBgn0033438	Matrix metalloproteinase 2	Mmp2
486	gene485	LOC412189	412189	412189	phosphopantothenoylcysteine decarboxylase-like	-0.119844	0.868485	-0.163448	0.79464	-0.0446356	0.961718	0.151898	0.821656	0.133634	0.845175	0.30895	0.513079	-0.0303059	0.973603	0.171462	0.780922	-0.4097	0.268457	0.0622138	0.942439	-0.134	0.839272	-0.331022	0.453565	protein_coding		NC_007070.3:7175287-7176871	XP_006563345.1	XM_006563282.1	PREDICTED: phosphopantothenoylcysteine decarboxylase-like isoform X1 [Apis mellifera]	XM_006563282.1	phosphopantothenoylcysteine decarboxylase-like, transcript variant X1	XP_006563345.1 XP_395652.1	XM_006563282.1 XM_395652.5	FBpp0309730	7e-72	XP_006563345.1	7e-72	IS reciprocal best hit	Ppcdc	FBgn0050290	FBgn0050290	Phosphopantothenoylcysteine decarboxylase	Ppcdc
487	gene486	LOC102655540	102655540	102655540	cytochrome c oxidase assembly protein COX19-like	-0.283622	0.958824	-0.465893	0.927688	0.0950458	0.985539	6.84086e-05	0.997957	0.150286	0.971094	-0.306183	0.945557	-0.33376	0.938069	-0.275024	0.950985	-0.183492	0.968101	-0.00822772	0.997314	-0.17729	0.970283	-0.242556	0.959633	protein_coding		NC_007070.3:7176817-7177426	XP_006563344.1	XM_006563281.1	PREDICTED: cytochrome c oxidase assembly protein COX19-like [Apis mellifera]	XM_006563281.1	cytochrome c oxidase assembly protein COX19-like	XP_006563344.1	XM_006563281.1	FBpp0309729	3e-29	XP_006563344.1	3e-29	IS reciprocal best hit	CG42496	FBgn0260222	FBgn0260222	-	CG42496
488	gene487	LOC412190	412190	412190	probable ATP-dependent RNA helicase DDX47-like	0.00580847	0.994741	-0.033514	0.970629	-0.0631187	0.939201	0.250805	0.592854	0.179813	0.738449	0.0504389	0.951163	-0.0916432	0.897113	0.113219	0.861867	0.274079	0.504585	0.136372	0.82492	0.128417	0.84252	-0.0997997	0.889108	protein_coding	GB40858	NC_007070.3:7178259-7181065	XP_395653.2	XM_395653.5	PREDICTED: probable ATP-dependent RNA helicase DDX47-like isoform 1 [Apis mellifera]	XM_395653.5	probable ATP-dependent RNA helicase DDX47-like, transcript variant 1	XP_395653.2	XM_395653.5	FBpp0080997	0	XP_395653.2	0	IS reciprocal best hit	CG9253	FBgn0032919	FBgn0032919	-	CG9253
489	gene488	LOC411794	411794	411794	uncharacterized LOC411794	-0.158496	0.801482	-0.230471	0.667976	-0.152515	0.812482	0.0892628	0.906453	0.408557	0.324338	0.886983	0.0078289	0.480955	0.211603	0.444226	0.264313	0.353054	0.379795	0.309608	0.516254	0.411318	0.319161	0.323367	0.485339	protein_coding	GB40720	NC_007070.3:7182783-7187453	XP_006563346.1	XM_006563283.1	PREDICTED: CCR4-NOT transcription complex subunit 3-like isoform X1 [Apis mellifera]	XM_006563283.1	uncharacterized LOC411794, transcript variant X1	XP_395261.3 XP_006563346.1	XR_409669.1 XM_006563283.1 XM_395261.4	FBpp0304299	9e-144	XP_006563346.1	9e-144	IS reciprocal best hit	Not3	FBgn0033029	FBgn0033029	-	Not3
490	gene489	LOC100576321	100576321	100576321	uncharacterized LOC100576321	N/A	N/A	N/A	N/A	N/A	N/A	N/A	N/A	N/A	N/A	N/A	N/A	N/A	N/A	N/A	N/A	N/A	N/A	N/A	N/A	N/A	N/A	N/A	N/A	protein_coding	GB40859	NC_007070.3:7189962-7195889	XP_006563347.1	XM_006563284.1	PREDICTED: uncharacterized protein LOC100576321 [Apis mellifera]	XM_006563284.1	uncharacterized LOC100576321	XP_006563347.1	XM_006563284.1	FBpp0309195	2e-121	XP_006563347.1	2e-121	IS reciprocal best hit	MESR4	FBgn0034240	FBgn0034240	Misexpression suppressor of ras 4	MESR4
491	gene490	LOC413693	413693	413693	WD repeat-containing protein 66-like	N/A	N/A	N/A	N/A	N/A	N/A	N/A	N/A	N/A	N/A	N/A	N/A	N/A	N/A	N/A	N/A	N/A	N/A	N/A	N/A	N/A	N/A	N/A	N/A	protein_coding		NC_007070.3:7197563-7205720	XP_397134.5	XM_397134.5	PREDICTED: WD repeat-containing protein 66-like [Apis mellifera]	XM_397134.5	WD repeat-containing protein 66-like	XP_397134.5	XM_397134.5			XP_397134.5
492	gene491	LOC102655811	102655811	102655811	matrix metalloproteinase-25-like	-0.0121523	0.994611	-1.28055	0.523938	-0.364316	0.77891	-1.0144	0.273393	N/A	N/A	N/A	N/A	2.00355	0.0828042	N/A	N/A	0.40756	0.780594	0.274097	0.891098	0.163219	0.94987	1.44787	0.108848	protein_coding		NC_007070.3:7205273-7207071	XP_006563348.1	XM_006563285.1	PREDICTED: matrix metalloproteinase-25-like isoform X1 [Apis mellifera]	XM_006563287.1	matrix metalloproteinase-25-like, transcript variant X3	XP_006563349.1 XP_006563350.1 XP_006563348.1	XM_006563285.1 XM_006563287.1 XM_006563286.1	FBpp0292980	1e-10	XP_006563348.1	1e-10	NOT reciprocal best hit	Mmp1	FBgn0035049	FBgn0035049	Matrix metalloproteinase 1	Mmp1
493	gene492	Trxr-1	410032	410032	thioredoxin reductase 1	-0.49304	0.262162	-0.562918	0.179797	-0.544543	0.201532	-0.354706	0.492542	-0.258874	0.670977	-0.300414	0.595133	-0.188504	0.794681	-0.371926	0.477493	-0.523215	0.210274	-0.320434	0.571521	-0.150528	0.846647	-0.682466	0.0916783	protein_coding	GB40718	NC_007070.3:7207391-7213414	NP_001171496.1	NM_001178025.1	thioredoxin reductase 1 isoform 1 [Apis mellifera]	NM_001178025.1	thioredoxin reductase 1, transcript variant 1	NP_001171497.1 NP_001171496.1 XP_006563264.1	NM_001178025.1 XM_006563201.1 NM_001178026.1	FBpp0071117	0	NP_001171496.1	0	IS reciprocal best hit	Trxr-1	FBgn0020653	FBgn0020653	Thioredoxin reductase-1	Trxr-1
494	gene493	sni	724327	724327	sniffer	-0.0887225	0.987864	0.107186	0.985277	0.0432719	0.994341	-0.190154	0.975164	-0.381018	0.932201	0.260268	0.94986	-0.317849	0.948185	-0.100809	0.982123	-0.123665	0.977087	-0.2387	0.961714	0.268104	0.953679	-0.217952	0.960676	protein_coding	GB40861	NC_007070.3:7210503-7215034	XP_001120148.2	XM_001120148.3	PREDICTED: uncharacterized oxidoreductase C663.09c isoform X1 [Apis mellifera]	XM_001120148.3	sniffer, transcript variant X1	XP_006563352.1 XP_006563353.1 XP_001120148.2	XM_001120148.3 XM_006563289.1 XM_006563290.1	FBpp0311239	2e-89	XP_001120148.2	2e-89	IS reciprocal best hit	sni	FBgn0030026	FBgn0030026	sniffer	sni
495	gene494	LOC410033	410033	410033	b-cell CLL/lymphoma 7 protein family member B-like	-0.522787	0.377725	-0.762995	0.140707	-0.732571	0.194769	-0.446644	0.487968	-0.464499	0.479295	-0.232621	0.788595	0.159709	0.862652	-0.547799	0.376642	-0.0504355	0.965075	0.458508	0.409089	0.263536	0.71297	0.0623454	0.955418	protein_coding	GB40717	NC_007070.3:7215703-7217547	XP_393518.3	XM_393518.5	PREDICTED: B-cell CLL/lymphoma 7 protein family member B-like isoform X2 [Apis mellifera]	XM_393518.5	b-cell CLL/lymphoma 7 protein family member B-like, transcript variant X2	XP_393518.3 XP_006563351.1	XM_006563288.1 XM_393518.5	FBpp0071293	8e-44	XP_393518.3	8e-44	IS reciprocal best hit	BCL7-like	FBgn0026149	FBgn0026149	BCL7-like	BCL7-like
496	gene495	LOC724280	724280	724280	UPF0545 protein C22orf39 homolog	0.461204	0.202082	0.624803	0.0579724	0.6075	0.0733264	0.309557	0.467797	0.227347	0.649338	0.279769	0.554511	0.614646	0.0668183	0.311731	0.480571	-0.505102	0.125569	-0.0853982	0.908271	-0.447507	0.236559	-0.253099	0.590985	protein_coding	GB40862	NC_007070.3:7218377-7219525	XP_001120086.2	XM_001120086.3	PREDICTED: UPF0545 protein C22orf39 homolog [Apis mellifera]	XM_001120086.3	UPF0545 protein C22orf39 homolog	XP_001120086.2	XM_001120086.3	FBpp0085448	8e-39	XP_001120086.2	8e-39	IS reciprocal best hit	CG15908	FBgn0033085	FBgn0033085	-	CG15908
497	gene496	LOC724192	724192	724192	uncharacterized LOC724192	0.557202	0.320774	0.776624	0.107712	0.515591	0.356713	0.111612	0.912178	0.485292	0.427193	1.3974	0.00255702	1.03476	0.0242776	0.287002	0.700356	0.888533	0.0559087	0.560378	0.367005	1.39493	0.00388116	0.409893	0.52416	protein_coding	GB40864	NC_007070.3:7220707-7292012	XP_001119962.2	XM_001119962.3	PREDICTED: titin-like [Apis mellifera]	XM_001119962.3	uncharacterized LOC724192	XP_001119962.2	XM_001119962.3	FBpp0080672	8e-53	XP_001119962.2	8e-53	IS reciprocal best hit	CG10376	FBgn0032702	FBgn0032702	-	CG10376
498	gene497	LOC410034	410034	410034	fatty acid-binding protein, adipocyte-like	-0.210494	0.920983	-0.255642	0.897216	-0.234726	0.902395	-0.269477	0.871463	-0.453365	0.689664	0.279415	0.846387	0.0419877	0.982997	-0.190004	0.886476	-0.475248	0.660457	-0.00437238	0.997427	-0.190798	0.917288	-0.743987	0.396979	protein_coding	GB40716	NC_007070.3:7221161-7227675	XP_006563358.1	XM_006563295.1	PREDICTED: fatty acid-binding protein, adipocyte-like [Apis mellifera]	XM_006563295.1	fatty acid-binding protein, adipocyte-like	XP_006563358.1	XM_006563295.1	FBpp0099726	2e-09	XP_006563358.1	2e-09	NOT reciprocal best hit	fabp	FBgn0037913	FBgn0037913	fatty acid bindin protein	fabp
499	gene498	LOC102656262	102656262	102656262	uncharacterized LOC102656262	N/A	N/A	N/A	N/A	N/A	N/A	N/A	N/A	N/A	N/A	N/A	N/A	N/A	N/A	N/A	N/A	N/A	N/A	N/A	N/A	N/A	N/A	N/A	N/A	protein_coding		NC_007070.3:7225949-7226727	XP_006563357.1	XM_006563294.1	PREDICTED: uncharacterized protein C4orf22 homolog [Apis mellifera]	XM_006563294.1	uncharacterized LOC102656262	XP_006563357.1	XM_006563294.1	FBpp0078752	4e-28	XP_006563357.1	4e-28	IS reciprocal best hit	CG14013	FBgn0031720	FBgn0031720	-	CG14013
500	gene499	LOC102656214	102656214	102656214	uncharacterized LOC102656214	N/A	N/A	N/A	N/A	N/A	N/A	N/A	N/A	N/A	N/A	N/A	N/A	N/A	N/A	N/A	N/A	N/A	N/A	N/A	N/A	N/A	N/A	N/A	N/A	lncRNA		NC_007070.3:7234260-7235228				XR_409671.1	uncharacterized LOC102656214		XR_409671.1
501	gene500	LOC100577977	100577977	100577977	uncharacterized LOC100577977	N/A	N/A	N/A	N/A	N/A	N/A	N/A	N/A	N/A	N/A	N/A	N/A	N/A	N/A	N/A	N/A	N/A	N/A	N/A	N/A	N/A	N/A	N/A	N/A	protein_coding		NC_007070.3:7238756-7275099	XP_003250239.2	XM_003250191.2	PREDICTED: uncharacterized protein LOC100577977 isoform X1 [Apis mellifera]	XM_003250191.2	uncharacterized LOC100577977, transcript variant X1	XP_003250239.2 XP_006563355.1 XP_006563356.1 XP_006563354.1	XM_006563293.1 XM_006563291.1 XM_006563292.1 XR_409670.1 XM_003250191.2			XP_003250239.2
502	gene501	Fabp	409798	409798	FABP-like protein	-0.510108	0.502319	-0.245225	0.823989	0.0194998	0.990093	-0.0319795	0.984938	0.293048	0.613671	1.07565	0.0121319	1.008	0.0078289	1.5115	0.00099792	-0.93459	0.0151651	-0.485924	0.327331	-0.0283283	0.980721	-0.00843642	0.993626	protein_coding	GB40713	NC_007070.3:7294162-7295680	NP_001011636.1	NM_001011636.1	FABP-like protein [Apis mellifera]	NM_001011636.1	FABP-like protein	NP_001011636.1	NM_001011636.1	FBpp0099726	4e-08	NP_001011636.1	4e-08	NOT reciprocal best hit	fabp	FBgn0037913	FBgn0037913	fatty acid bindin protein	fabp
503	gene502	LOC102656396	102656396	102656396	uncharacterized LOC102656396	N/A	N/A	N/A	N/A	N/A	N/A	N/A	N/A	N/A	N/A	N/A	N/A	N/A	N/A	N/A	N/A	N/A	N/A	N/A	N/A	N/A	N/A	N/A	N/A	lncRNA		NC_007070.3:7297834-7299124				XR_409672.1	uncharacterized LOC102656396		XR_409672.1
504	gene503	LOC727596	727596	727596	malectin-like	-0.196918	0.802253	-0.391506	0.513865	-0.180799	0.81862	-0.357488	0.566513	0.200753	0.771295	-0.570301	0.245656	-0.523325	0.284685	-0.168714	0.828224	0.638999	0.106376	0.501084	0.301257	-0.124956	0.893781	0.174759	0.824548	protein_coding	GB40712	NC_007070.3:7303010-7304510	XP_006563359.1	XM_006563296.1	PREDICTED: malectin-like [Apis mellifera]	XM_006563296.1	malectin-like	XP_006563359.1	XM_006563296.1	FBpp0080994	5e-90	XP_006563359.1	5e-90	IS reciprocal best hit	CG9257	FBgn0032916	FBgn0032916	-	CG9257
505	gene504	Hsc70-4	409418	409418	heat shock protein cognate 4	-0.361513	0.672215	-0.575798	0.379884	-0.120434	0.927039	-0.0680194	0.96209	0.282559	0.728662	0.488672	0.49993	0.155892	0.87772	0.0193133	0.988419	0.238001	0.764934	0.469206	0.4872	0.630591	0.302708	0.41486	0.544236	protein_coding	GB40866	NC_007070.3:7307348-7311680	NP_001153522.1	NM_001160050.1	heat shock protein cognate 4 [Apis mellifera]	NM_001160050.1	heat shock protein cognate 4	NP_001153522.1	NM_001160050.1	FBpp0307982	0	NP_001153522.1	0	IS reciprocal best hit	Hsc70-4	FBgn0266599	FBgn0266599	Heat shock protein cognate 4	Hsc70-4
506	gene505	LOC409417	409417	409417	RING finger protein 10-like	0.0490833	0.96075	-0.253736	0.638397	0.0803625	0.927978	0.227919	0.697748	0.175971	0.795059	-0.00104912	0.998268	-0.266903	0.632234	-0.0799759	0.92891	0.133992	0.842856	0.109758	0.890773	0.0624569	0.94677	-0.0911379	0.913864	protein_coding	GB40711	NC_007070.3:7312300-7316537	XP_392932.3	XM_392932.5	PREDICTED: RING finger protein 10-like [Apis mellifera]	XM_392932.5	RING finger protein 10-like	XP_392932.3	XM_392932.5	FBpp0072709	2e-103	XP_392932.3	2e-103	IS reciprocal best hit	CG12099	FBgn0035232	FBgn0035232	-	CG12099
507	gene506	Dat	412285	412285	dopamine transporter	N/A	N/A	N/A	N/A	N/A	N/A	N/A	N/A	N/A	N/A	N/A	N/A	N/A	N/A	N/A	N/A	N/A	N/A	N/A	N/A	N/A	N/A	N/A	N/A	protein_coding	GB40867	NC_007070.3:7317563-7333378	XP_006563265.1	XM_006563202.1	PREDICTED: dopamine transporter isoform X1 [Apis mellifera]	NM_001145738.1	dopamine transporter	XP_006563265.1 NP_001139210.1	NM_001145738.1 XM_006563202.1	FBpp0303037	0	XP_006563265.1	0	IS reciprocal best hit	DAT	FBgn0034136	FBgn0034136	Dopamine transporter	DAT
508	gene507	LOC100578115	100578115	100578115	uncharacterized LOC100578115	N/A	N/A	N/A	N/A	N/A	N/A	N/A	N/A	N/A	N/A	N/A	N/A	N/A	N/A	N/A	N/A	N/A	N/A	N/A	N/A	N/A	N/A	N/A	N/A	lncRNA		NC_007070.3:7321845-7323826				XR_409676.1	uncharacterized LOC100578115		XR_409676.1
509	gene508	LOC102656535	102656535	102656535	uncharacterized LOC102656535	N/A	N/A	N/A	N/A	N/A	N/A	N/A	N/A	N/A	N/A	N/A	N/A	N/A	N/A	N/A	N/A	N/A	N/A	N/A	N/A	N/A	N/A	N/A	N/A	lncRNA		NC_007070.3:7326519-7328856				XR_409673.1	uncharacterized LOC102656535, transcript variant X1		XR_409674.1 XR_409673.1 XR_409675.1
510	gene509	LOC100578458	100578458	100578458	uncharacterized LOC100578458	N/A	N/A	N/A	N/A	N/A	N/A	N/A	N/A	N/A	N/A	N/A	N/A	N/A	N/A	N/A	N/A	N/A	N/A	N/A	N/A	N/A	N/A	N/A	N/A	lncRNA		NC_007070.3:7383675-7385972				XR_410040.1	uncharacterized LOC100578458, transcript variant X2		XR_410040.1 XR_120202.2
511	gene510	LOC102656295	102656295	102656295	uncharacterized LOC102656295	N/A	N/A	N/A	N/A	N/A	N/A	N/A	N/A	N/A	N/A	N/A	N/A	N/A	N/A	N/A	N/A	N/A	N/A	N/A	N/A	N/A	N/A	N/A	N/A	lncRNA		NC_007070.3:7491061-7492669				XR_410064.1	uncharacterized LOC102656295		XR_410064.1
512	gene511	LOC551416	551416	551416	uncharacterized LOC551416	0.382488	0.723671	0.321565	0.795243	-0.0586223	0.976219	0.332931	0.759967	-0.878221	0.345335	-1.04891	0.300728	-0.00294706	0.998045	-0.374597	0.77698	-0.706899	0.392643	-0.198546	0.875524	-0.115931	0.935941	-0.245859	0.82571	protein_coding	GB51802	NC_007070.3:7547296-7549942	XP_625250.3	XM_625247.4	PREDICTED: uncharacterized protein LOC551416 [Apis mellifera]	XM_625247.4	uncharacterized LOC551416	XP_625250.3	XM_625247.4			XP_625250.3
513	gene512	Uch-L3	413813	413813	ubiquitin C-terminal hydrolase	0.185365	0.789803	0.424098	0.372661	0.262834	0.651909	-0.0890802	0.921841	0.104468	0.899478	0.203387	0.751071	0.304472	0.584203	-0.00719044	0.994465	0.375051	0.440253	0.200842	0.78123	-0.101289	0.915267	-0.223734	0.752702	protein_coding	GB51867	NC_007070.3:7549918-7551672	XP_397252.2	XM_397252.5	PREDICTED: ubiquitin carboxyl-terminal hydrolase isozyme L5 [Apis mellifera]	XM_397252.5	ubiquitin C-terminal hydrolase	XP_397252.2	XM_397252.5	FBpp0306000	6e-147	XP_397252.2	6e-147	IS reciprocal best hit	Uch-L5	FBgn0011327	FBgn0011327	Ubiquitin carboxy-terminal hydrolase L5 ortholog	Uch-L5
514	gene513	Atg13	551384	551384	autophagy-specific gene 13	-0.265666	0.656137	-0.626227	0.154823	-0.0489016	0.960626	-0.187416	0.787375	0.219904	0.736673	-0.404074	0.453151	-0.333847	0.564446	-0.0975638	0.917141	0.494922	0.228448	0.0801262	0.931124	0.464483	0.314442	0.188706	0.790367	protein_coding	GB51866	NC_007070.3:7551945-7555178	XP_623782.1	XM_623779.3	PREDICTED: autophagy-related protein 13 homolog isoform X2 [Apis mellifera]	XM_623779.3	autophagy-specific gene 13, transcript variant X2	XP_623782.1 XP_006565058.1	XM_006564995.1 XM_623779.3	FBpp0081333	2e-86	XP_623782.1	2e-86	IS reciprocal best hit	Atg13	FBgn0261108	FBgn0261108	Autophagy-related 13	Atg13
515	gene514	LOC410741	410741	410741	proton-coupled amino acid transporter 4-like	0.136914	0.835953	-0.12604	0.850957	0.118973	0.862686	0.10303	0.887934	0.385341	0.36903	0.800867	0.038786	0.252031	0.633394	-0.0986149	0.894136	-0.191186	0.732915	0.278627	0.590874	0.272617	0.611788	0.164312	0.799711	protein_coding	GB51805	NC_007070.3:7568313-7601962	XP_394217.1	XM_394217.3	PREDICTED: proton-coupled amino acid transporter 4-like isoform X2 [Apis mellifera]	XM_006564994.1	proton-coupled amino acid transporter 4-like, transcript variant X1	XP_394217.1 XP_006565057.1	XM_006564994.1 XM_394217.3	FBpp0302705	0	XP_394217.1	0	IS reciprocal best hit	CG43693	FBgn0263776	FBgn0263776	-	CG43693
516	gene515	LOC102656693	102656693	102656693	uncharacterized LOC102656693	N/A	N/A	N/A	N/A	N/A	N/A	N/A	N/A	N/A	N/A	N/A	N/A	N/A	N/A	N/A	N/A	N/A	N/A	N/A	N/A	N/A	N/A	N/A	N/A	lncRNA		NC_007070.3:7572537-7577952				XR_410106.1	uncharacterized LOC102656693		XR_410106.1
517	gene516	LOC100578082	100578082	100578082	uncharacterized LOC100578082	N/A	N/A	N/A	N/A	N/A	N/A	N/A	N/A	N/A	N/A	N/A	N/A	N/A	N/A	N/A	N/A	N/A	N/A	N/A	N/A	N/A	N/A	N/A	N/A	lncRNA		NC_007070.3:7580036-7583744				XR_410107.1	uncharacterized LOC100578082, transcript variant X2		XR_410108.1 XR_410107.1 XR_120221.2
518	gene517	LOC102656788	102656788	102656788	uncharacterized LOC102656788	N/A	N/A	N/A	N/A	N/A	N/A	N/A	N/A	N/A	N/A	N/A	N/A	N/A	N/A	N/A	N/A	N/A	N/A	N/A	N/A	N/A	N/A	N/A	N/A	lncRNA		NC_007070.3:7590621-7592532				XR_410109.1	uncharacterized LOC102656788		XR_410109.1
519	gene518	LOC102656814	102656814	102656814	uncharacterized LOC102656814	-0.277679	0.93509	-0.504667	0.863425	-0.310779	0.928421	-0.236301	0.946064	0.111452	0.979983	0.380328	0.925371	0.295454	0.937268	-0.132707	0.974279	-0.304186	0.943729	0.393051	0.921787	0.470665	0.906513	-0.315324	0.948798	lncRNA		NC_007070.3:7598826-7600081				XR_410110.1	uncharacterized LOC102656814, transcript variant X1		XR_410110.1 XR_410111.1
520	gene519	fidipidine	408609	408609	fidipidine protein	-0.131998	0.88283	0.0155783	0.989755	-0.111799	0.911122	-0.130331	0.881893	-0.147912	0.861066	-0.15032	0.901163	-0.503859	0.409834	0.0797854	0.934806	0.2222	0.760521	0.0188212	0.988144	0.0606976	0.963641	0.059883	0.9571	protein_coding	GB51806	NC_007070.3:7604750-7609128	XP_392150.3	XM_392150.4	PREDICTED: coiled-coil domain-containing protein 93 isoform X3 [Apis mellifera]	XM_392150.4	fidipidine protein, transcript variant X3	XP_392150.3 XP_006565055.1 XP_006565056.1	XM_006564992.1 XM_392150.4 XM_006564993.1	FBpp0086329	3e-133	XP_392150.3	3e-133	IS reciprocal best hit	fidipidine	FBgn0025519	FBgn0025519	fidipidine	fidipidine
521	gene520	PhKgamma	550645	550645	phosphorylase kinase gamma	0.557456	0.494784	1.33345	0.0354329	0.982908	0.137006	0.298342	0.784795	0.12932	0.931402	1.32678	0.0797871	0.579263	0.490171	0.0453357	0.979972	0.238618	0.832431	-0.0987654	0.952888	0.34125	0.768059	-0.0625256	0.96931	protein_coding	GB51807	NC_007070.3:7609052-7646515	XP_006565061.1	XM_006564998.1	PREDICTED: uncharacterized protein LOC550645 [Apis mellifera]	XM_006564998.1	phosphorylase kinase gamma	XP_006565061.1	XM_006564998.1	FBpp0310184	1e-124	XP_006565061.1	1e-124	IS reciprocal best hit	PhKgamma	FBgn0011754	FBgn0011754	Phosphorylase kinase gamma	PhKgamma
522	gene521	LOC102656636	102656636	102656636	uncharacterized LOC102656636	N/A	N/A	N/A	N/A	N/A	N/A	N/A	N/A	N/A	N/A	N/A	N/A	N/A	N/A	N/A	N/A	N/A	N/A	N/A	N/A	N/A	N/A	N/A	N/A	lncRNA		NC_007070.3:7639489-7641984				XR_410105.1	uncharacterized LOC102656636		XR_410105.1
523	gene522	LOC102655813	102655813	102655813	uncharacterized LOC102655813	N/A	N/A	N/A	N/A	N/A	N/A	N/A	N/A	N/A	N/A	N/A	N/A	N/A	N/A	N/A	N/A	N/A	N/A	N/A	N/A	N/A	N/A	N/A	N/A	lncRNA		NC_007070.3:7658133-7664419				XR_410101.1	uncharacterized LOC102655813		XR_410101.1
524	gene523	Flo2	726243	726243	flotillin 2	0.160534	0.971955	N/A	N/A	N/A	N/A	0.223305	0.96706	0.529994	0.935409	0.591142	0.929387	0.83588	0.877181	0.173572	0.986798	0.771275	0.852913	0.615987	0.932969	1.58075	0.708827	0.520181	0.952817	protein_coding	GB51863	NC_007070.3:7659506-7756201	XP_006565049.1	XM_006564986.1	PREDICTED: flotillin-2 isoform X1 [Apis mellifera]	XM_006564986.1	flotillin 2, transcript variant X1	XP_006565049.1 XP_006565051.1 XP_006565050.1	XM_006564987.1 XM_006564988.1 XM_006564986.1	FBpp0303250	0	XP_006565049.1	0	IS reciprocal best hit	Flo2	FBgn0264078	FBgn0264078	Flotillin 2	Flo2
525	gene524	GMCOX1	410748	410748	GMC oxidoreductase	N/A	N/A	N/A	N/A	N/A	N/A	N/A	N/A	N/A	N/A	N/A	N/A	N/A	N/A	N/A	N/A	N/A	N/A	N/A	N/A	N/A	N/A	N/A	N/A	protein_coding	GB51812	NC_007070.3:7665809-7671715	XP_006565041.1	XM_006564978.1	PREDICTED: glucose dehydrogenase [FAD, quinone] isoform X1 [Apis mellifera]	XM_006564978.1	GMC oxidoreductase, transcript variant X1	XP_006565041.1 XP_394224.1	XM_394224.4 XM_006564978.1	FBpp0073791	0	XP_006565041.1	0	IS reciprocal best hit	CG9503	FBgn0030598	FBgn0030598	-	CG9503
526	gene525	GMCOX2	552395	552395	GMC oxidoreductase 2	N/A	N/A	N/A	N/A	N/A	N/A	N/A	N/A	N/A	N/A	N/A	N/A	N/A	N/A	N/A	N/A	N/A	N/A	N/A	N/A	N/A	N/A	N/A	N/A	protein_coding	GB51813	NC_007070.3:7671931-7679550	XP_624770.3	XM_624767.4	PREDICTED: glucose dehydrogenase [FAD, quinone] [Apis mellifera]	XM_624767.4	GMC oxidoreductase 2	XP_624770.3	XM_624767.4	FBpp0073793	0	XP_624770.3	0	IS reciprocal best hit	CG12398	FBgn0030596	FBgn0030596	-	CG12398
527	gene526	GMCOX3	410747	410747	GMC oxidoreductase 3	-0.999025	0.238907	-0.984678	0.343873	-1.37376	0.0897923	0.326909	0.807803	-3.0556	0.00099792	-2.87922	0.00099792	-2.94095	0.00099792	-0.945515	0.167236	-2.84018	0.00099792	-1.25263	0.00388116	-2.03542	0.00099792	-0.583955	0.24854	protein_coding	GB51814	NC_007070.3:7681343-7690633	XP_006565042.1	XM_006564979.1	PREDICTED: glucose dehydrogenase [FAD, quinone] isoform X1 [Apis mellifera]	XM_006564979.1	GMC oxidoreductase 3, transcript variant X1	XP_006565043.1 XP_006565042.1	XM_006564979.1 XM_006564980.1	FBpp0081114	9e-164	XP_006565042.1	9e-164	NOT reciprocal best hit	Gld	FBgn0001112	FBgn0001112	Glucose dehydrogenase	Gld
528	gene527	GMCOX4	552425	552425	GMC oxidoreductase 4	-0.733767	0.577587	0.434544	0.835953	0.496	0.639462	0.0567085	0.984694	0.383494	0.868589	0.869532	0.65736	-0.0880729	0.982393	0.0387458	0.993537	-1.4698	0.543112	-0.689802	0.823853	-2.38039	0.447135	-2.21661	0.5719	protein_coding	GB51815	NC_007070.3:7691127-7698334	XP_003250569.1	XM_003250521.2	PREDICTED: glucose dehydrogenase [FAD, quinone] isoform X1 [Apis mellifera]	XM_006564981.1	GMC oxidoreductase 4, transcript variant X2	XP_006565044.1 XP_003250569.1	XM_003250521.2 XM_006564981.1	FBpp0310587	5e-144	XP_003250569.1	5e-144	NOT reciprocal best hit	CG9518	FBgn0030590	FBgn0030590	-	CG9518
529	gene528	GMCOX5	410746	410746	GMC oxidoreductase 5	1.08772	0.70786	0.916656	0.805583	N/A	N/A	1.40698	0.688053	N/A	N/A	N/A	N/A	N/A	N/A	N/A	N/A	N/A	N/A	N/A	N/A	N/A	N/A	N/A	N/A	protein_coding	GB51816	NC_007070.3:7699737-7704211	XP_006565045.1	XM_006564982.1	PREDICTED: glucose dehydrogenase [FAD, quinone] [Apis mellifera]	XM_006564982.1	GMC oxidoreductase 5	XP_006565045.1	XM_006564982.1	FBpp0310796	6e-169	XP_006565045.1	6e-169	NOT reciprocal best hit	CG45065	FBgn0266435	FBgn0266435	-	CG45065
530	gene529	LOC102656090	102656090	102656090	uncharacterized LOC102656090	N/A	N/A	N/A	N/A	N/A	N/A	N/A	N/A	N/A	N/A	N/A	N/A	N/A	N/A	N/A	N/A	N/A	N/A	N/A	N/A	N/A	N/A	N/A	N/A	lncRNA		NC_007070.3:7706216-7707808				XR_410103.1	uncharacterized LOC102656090, transcript variant X2		XR_410102.1 XR_410104.1 XR_410103.1
531	gene530	GMCOX6	552457	552457	GMC oxidoreductase 6	N/A	N/A	N/A	N/A	N/A	N/A	N/A	N/A	N/A	N/A	N/A	N/A	N/A	N/A	N/A	N/A	N/A	N/A	N/A	N/A	N/A	N/A	N/A	N/A	protein_coding	GB51817	NC_007070.3:7709081-7713193	XP_006565046.1	XM_006564983.1	PREDICTED: glucose dehydrogenase [FAD, quinone] [Apis mellifera]	XM_006564983.1	GMC oxidoreductase 6	XP_006565046.1	XM_006564983.1	FBpp0073797	0	XP_006565046.1	0	IS reciprocal best hit	CG9514	FBgn0030592	FBgn0030592	-	CG9514
532	gene531	GMCOX7	410745	410745	GMC oxidoreductase 7	N/A	N/A	N/A	N/A	N/A	N/A	N/A	N/A	N/A	N/A	N/A	N/A	N/A	N/A	N/A	N/A	N/A	N/A	N/A	N/A	N/A	N/A	N/A	N/A	protein_coding	GB51818	NC_007070.3:7717637-7723119	XP_006565047.1	XM_006564984.1	PREDICTED: glucose dehydrogenase [FAD, quinone] isoform X1 [Apis mellifera]	XM_006564984.1	GMC oxidoreductase 7, transcript variant X1	XP_006565048.1 XP_394221.1 XP_006565047.1	XM_394221.4 XM_006564985.1 XM_006564984.1	FBpp0310796	0	XP_006565047.1	0	IS reciprocal best hit	CG45065	FBgn0266435	FBgn0266435	-	CG45065
533	gene532	GMCOX10	410742	410742	GMC oxidoreductase 10	N/A	N/A	N/A	N/A	N/A	N/A	N/A	N/A	N/A	N/A	N/A	N/A	N/A	N/A	N/A	N/A	N/A	N/A	N/A	N/A	N/A	N/A	N/A	N/A	protein_coding	GB51821	NC_007070.3:7730769-7753697	XP_006565052.1	XM_006564989.1	PREDICTED: glucose dehydrogenase [FAD, quinone] isoform X1 [Apis mellifera]	XM_006564990.1	GMC oxidoreductase 10, transcript variant X2	XP_006565053.1 XP_006565054.1 XP_006565052.1	XM_006564990.1 XM_006564991.1 XM_006564989.1	FBpp0310587	5e-180	XP_006565052.1	5e-180	NOT reciprocal best hit	CG9518	FBgn0030590	FBgn0030590	-	CG9518
534	gene533	LOC410744	410744	410744	glucose dehydrogenase [acceptor]-like	N/A	N/A	N/A	N/A	N/A	N/A	N/A	N/A	N/A	N/A	N/A	N/A	N/A	N/A	N/A	N/A	N/A	N/A	N/A	N/A	N/A	N/A	N/A	N/A	protein_coding	GB51819	NC_007070.3:7730785-7741245	XP_003250567.1	XM_003250519.2	PREDICTED: glucose dehydrogenase [FAD, quinone]-like isoform 2 [Apis mellifera]	XM_003250519.2	glucose dehydrogenase [acceptor]-like, transcript variant 2	XP_003250567.1	XM_003250519.2	FBpp0310587	0	XP_003250567.1	0	IS reciprocal best hit	CG9518	FBgn0030590	FBgn0030590	-	CG9518
535	gene534	GMCOX9	410743	410743	GMC oxidoreductase 9	N/A	N/A	N/A	N/A	N/A	N/A	N/A	N/A	N/A	N/A	N/A	N/A	N/A	N/A	N/A	N/A	N/A	N/A	N/A	N/A	N/A	N/A	N/A	N/A	protein_coding	GB51820	NC_007070.3:7743950-7746164	XP_394219.2	XM_394219.4	PREDICTED: glucose dehydrogenase [FAD, quinone] [Apis mellifera]	XM_394219.4	GMC oxidoreductase 9	XP_394219.2	XM_394219.4	FBpp0073802	3e-163	XP_394219.2	3e-163	NOT reciprocal best hit	CG9521	FBgn0030588	FBgn0030588	-	CG9521
536	gene535	Stip	408611	408611	Sip1/TFIP11 interacting protein	-0.197426	0.759309	-0.553727	0.204116	-0.37507	0.448372	-0.229457	0.708711	0.194226	0.75233	0.0170622	0.986374	-0.308734	0.552591	-0.166707	0.804898	-0.357863	0.426869	0.00767498	0.994054	-0.398302	0.42008	-0.677694	0.0951449	protein_coding	GB51822	NC_007070.3:7756719-7760035	NP_001073674.1	NM_001080205.1	Sip1/TFIP11 interacting protein [Apis mellifera]	NM_001080205.1	Sip1/TFIP11 interacting protein	NP_001073674.1	NM_001080205.1	FBpp0311644	0	NP_001073674.1	0	IS reciprocal best hit	sip1	FBgn0024191	FBgn0024191	septin interacting protein 1	sip1
537	gene536	LOC102655433	102655433	102655433	uncharacterized LOC102655433	N/A	N/A	N/A	N/A	N/A	N/A	N/A	N/A	N/A	N/A	N/A	N/A	N/A	N/A	N/A	N/A	N/A	N/A	N/A	N/A	N/A	N/A	N/A	N/A	lncRNA		NC_007070.3:7762377-7765129				XR_410092.1	uncharacterized LOC102655433		XR_410092.1
538	gene537	LOC100576726	100576726	100576726	uncharacterized LOC100576726	N/A	N/A	N/A	N/A	N/A	N/A	N/A	N/A	N/A	N/A	N/A	N/A	N/A	N/A	N/A	N/A	N/A	N/A	N/A	N/A	N/A	N/A	N/A	N/A	lncRNA		NC_007070.3:7766131-7769579				XR_410093.1	uncharacterized LOC100576726, transcript variant X1		XR_410097.1 XR_410095.1 XR_410093.1 XR_410096.1 XR_410094.1
539	gene538	LOC725775	725775	725775	uncharacterized LOC725775	-0.125297	0.903949	-0.0183085	0.988234	0.266162	0.738635	0.380213	0.55329	N/A	N/A	N/A	N/A	N/A	N/A	N/A	N/A	N/A	N/A	N/A	N/A	N/A	N/A	N/A	N/A	protein_coding	GB51828	NC_007070.3:7770143-7814250	XP_006565039.1	XM_006564976.1	PREDICTED: uncharacterized protein LOC725775 isoform X2 [Apis mellifera]	XM_006564976.1	uncharacterized LOC725775, transcript variant X2	XP_006565039.1 XP_006565040.1 XP_001121582.2	XM_006564976.1 XM_006564977.1 XM_001121582.2	FBpp0075559	2e-30	XP_006565039.1	2e-30	IS reciprocal best hit	CG10710	FBgn0036377	FBgn0036377	-	CG10710
540	gene539	LOC100577384	100577384	100577384	uncharacterized LOC100577384	N/A	N/A	N/A	N/A	N/A	N/A	N/A	N/A	N/A	N/A	N/A	N/A	N/A	N/A	N/A	N/A	N/A	N/A	N/A	N/A	N/A	N/A	N/A	N/A	lncRNA		NC_007070.3:7777598-7782595				XR_410099.1	uncharacterized LOC100577384, transcript variant X3		XR_410098.1 XR_120218.2 XR_410099.1
541	gene540	LOC102655686	102655686	102655686	uncharacterized LOC102655686	N/A	N/A	N/A	N/A	N/A	N/A	N/A	N/A	N/A	N/A	N/A	N/A	N/A	N/A	N/A	N/A	N/A	N/A	N/A	N/A	N/A	N/A	N/A	N/A	lncRNA		NC_007070.3:7809643-7810861				XR_410100.1	uncharacterized LOC102655686		XR_410100.1
542	gene541	LOC100577291	100577291	100577291	uncharacterized LOC100577291	-0.367782	0.677008	0.0749493	0.958634	-0.327148	0.723753	-0.130959	0.921602	-0.60167	0.48449	-0.482219	0.593525	-0.42808	0.659661	0.318043	0.744804	-0.46301	0.559726	-1.13253	0.126448	-0.720391	0.336259	-0.259525	0.808378	lncRNA	GB51830	NC_007070.3:7819589-7821144				XR_410091.1	uncharacterized LOC100577291		XR_410091.1
543	gene542	LOC100577254	100577254	100577254	potassium voltage-gated channel subfamily KQT member 1-like	0.266781	0.685461	0.894757	0.027724	0.789325	0.0579724	0.133824	0.880752	N/A	N/A	1.35666	0.00255702	N/A	N/A	N/A	N/A	0.361583	0.470357	0.371993	0.493607	0.912806	0.0214083	0.674978	0.121592	protein_coding	GB51854	NC_007070.3:7834308-7865606	XP_006565030.1	XM_006564967.1	PREDICTED: potassium voltage-gated channel subfamily KQT member 1-like isoform X1 [Apis mellifera]	XM_006564971.1	potassium voltage-gated channel subfamily KQT member 1-like, transcript variant X5	XP_006565032.1 XP_006565033.1 XP_006565036.1 XP_006565037.1 XP_006565030.1 XP_006565031.1 XP_006565034.1 XP_006565035.1 XP_006565038.1	XM_006564968.1 XM_006564969.1 XM_006564975.1 XM_006564974.1 XM_006564971.1 XM_006564970.1 XM_006564973.1 XM_006564972.1 XM_006564967.1	FBpp0289110	2e-117	XP_006565030.1	2e-117	IS reciprocal best hit	KCNQ	FBgn0033494	FBgn0033494	KCNQ potassium channel	KCNQ
544	gene543	LOC102655113	102655113	102655113	uncharacterized LOC102655113	N/A	N/A	N/A	N/A	N/A	N/A	N/A	N/A	N/A	N/A	N/A	N/A	N/A	N/A	N/A	N/A	N/A	N/A	N/A	N/A	N/A	N/A	N/A	N/A	lncRNA		NC_007070.3:7837868-7851702				XR_410090.1	uncharacterized LOC102655113		XR_410090.1
545	gene544	LOC102655084	102655084	102655084	uncharacterized LOC102655084	N/A	N/A	N/A	N/A	N/A	N/A	N/A	N/A	N/A	N/A	N/A	N/A	N/A	N/A	N/A	N/A	N/A	N/A	N/A	N/A	N/A	N/A	N/A	N/A	lncRNA		NC_007070.3:7847896-7850561				XR_410089.1	uncharacterized LOC102655084		XR_410089.1
546	gene545	LOC100576618	100576618	100576618	RING finger protein unkempt-like	N/A	N/A	N/A	N/A	N/A	N/A	N/A	N/A	N/A	N/A	N/A	N/A	N/A	N/A	N/A	N/A	N/A	N/A	N/A	N/A	N/A	N/A	N/A	N/A	protein_coding	GB51853	NC_007070.3:7867008-7868908	XP_006565029.1	XM_006564966.1	PREDICTED: RING finger protein unkempt-like [Apis mellifera]	XM_006564966.1	RING finger protein unkempt-like	XP_006565029.1	XM_006564966.1	FBpp0294024	6e-39	XP_006565029.1	6e-39	NOT reciprocal best hit	unk	FBgn0004395	FBgn0004395	unkempt	unk
547	gene546	LOC409752	409752	409752	uncharacterized LOC409752	-0.042883	0.972898	0.0645052	0.95819	0.102235	0.924688	0.469902	0.408684	N/A	N/A	N/A	N/A	N/A	N/A	N/A	N/A	N/A	N/A	N/A	N/A	N/A	N/A	N/A	N/A	protein_coding	GB51852	NC_007070.3:7873550-7880313	XP_006565027.1	XM_006564964.1	PREDICTED: uncharacterized protein LOC409752 isoform X1 [Apis mellifera]	XM_006564964.1	uncharacterized LOC409752, transcript variant X1	XP_006565027.1 XP_006565028.1	XM_006564965.1 XM_006564964.1	FBpp0078408	0	XP_006565027.1	0	IS reciprocal best hit	CG2519	FBgn0037336	FBgn0037336	-	CG2519
548	gene547	LOC102654945	102654945	102654945	uncharacterized LOC102654945	N/A	N/A	N/A	N/A	N/A	N/A	N/A	N/A	N/A	N/A	N/A	N/A	N/A	N/A	N/A	N/A	N/A	N/A	N/A	N/A	N/A	N/A	N/A	N/A	lncRNA		NC_007070.3:7880463-7880881				XR_410086.1	uncharacterized LOC102654945		XR_410086.1
549	gene548	LOC102655001	102655001	102655001	uncharacterized LOC102655001	N/A	N/A	N/A	N/A	N/A	N/A	N/A	N/A	N/A	N/A	N/A	N/A	N/A	N/A	N/A	N/A	N/A	N/A	N/A	N/A	N/A	N/A	N/A	N/A	lncRNA		NC_007070.3:7885518-7888219				XR_410087.1	uncharacterized LOC102655001, transcript variant X1		XR_410088.1 XR_410087.1
550	gene549	LOC100577136	100577136	100577136	WD repeat-containing protein 85-like	0.0608616	0.95742	0.620379	0.196606	-0.117809	0.904669	0.160247	0.851611	-0.360012	0.577534	0.479031	0.367895	0.348938	0.616465	-0.0554679	0.961971	0.376091	0.479142	-0.0838241	0.941535	0.373583	0.543952	-0.0333536	0.979475	protein_coding	GB51851	NC_007070.3:7898000-7901385	XP_003250562.1	XM_003250514.2	PREDICTED: diphthamide biosynthesis protein 7-like isoform X1 [Apis mellifera]	XM_006564963.1	WD repeat-containing protein 85-like, transcript variant X2	XP_006565026.1 XP_003250562.1	XM_003250514.2 XM_006564963.1	FBpp0070949	3e-77	XP_003250562.1	3e-77	IS reciprocal best hit	CG3184	FBgn0029892	FBgn0029892	-	CG3184
551	gene550	LOC725607	725607	725607	cyclin-dependent kinase 2-associated protein 2-like	N/A	N/A	1.22335	0.438252	N/A	N/A	N/A	N/A	N/A	N/A	N/A	N/A	0.38237	0.879394	N/A	N/A	-0.559618	0.750948	0.155982	0.950844	0.605862	0.680039	0.389044	0.837895	protein_coding		NC_007070.3:7899401-7901140	XP_006565025.1	XM_006564962.1	PREDICTED: cyclin-dependent kinase 2-associated protein 1-like [Apis mellifera]	XM_006564962.1	cyclin-dependent kinase 2-associated protein 2-like	XP_006565025.1	XM_006564962.1	FBpp0073293	6e-25	XP_006565025.1	6e-25	IS reciprocal best hit	CDK2AP1	FBgn0030269	FBgn0030269	CDK2-associated protein 1	CDK2AP1
552	gene551	LOC725575	725575	725575	uncharacterized LOC725575	0.00307196	0.996251	-0.0422255	0.963641	-0.343161	0.457553	0.0298328	0.974764	-0.671334	0.0696342	-0.66925	0.0800028	0.023103	0.981605	-0.333437	0.478756	0.083926	0.905265	0.278885	0.555	0.183834	0.748959	0.0995496	0.889655	protein_coding		NC_007070.3:7901450-7904824	XP_003250560.1	XM_003250512.2	PREDICTED: axoneme-associated protein mst101(2)-like [Apis mellifera]	XM_003250512.2	uncharacterized LOC725575	XP_003250560.1	XM_003250512.2	FBpp0073293	3e-23	XP_003250560.1	3e-23	NOT reciprocal best hit	CDK2AP1	FBgn0030269	FBgn0030269	CDK2-associated protein 1	CDK2AP1
553	gene552	LOC102654695	102654695	102654695	uncharacterized LOC102654695	N/A	N/A	N/A	N/A	N/A	N/A	N/A	N/A	N/A	N/A	N/A	N/A	N/A	N/A	N/A	N/A	N/A	N/A	N/A	N/A	N/A	N/A	N/A	N/A	lncRNA		NC_007070.3:7904249-7905327				XR_410084.1	uncharacterized LOC102654695		XR_410084.1
554	gene553	LOC102654724	102654724	102654724	uncharacterized LOC102654724	N/A	N/A	N/A	N/A	N/A	N/A	N/A	N/A	-3.57003	0.509624	-3.51925	0.513933	-0.199941	0.927966	-1.60459	0.260157	-0.835787	0.472228	-0.352046	0.829418	-0.685095	0.611033	-0.21652	0.907671	lncRNA		NC_007070.3:7905996-7906908				XR_410085.1	uncharacterized LOC102654724		XR_410085.1
555	gene554	CLCN7	413069	413069	chloride channel 7	0.137956	0.823594	0.279514	0.528177	0.279032	0.529041	0.071223	0.924086	0.339836	0.409667	0.0935159	0.895631	-0.0372903	0.965166	0.030827	0.972041	-0.0673319	0.923033	0.051493	0.949926	-0.0437582	0.957948	-0.342094	0.400632	protein_coding	GB51847	NC_007070.3:7906921-7910892	XP_396520.3	XM_396520.5	PREDICTED: H(+)/Cl(-) exchange transporter 7 [Apis mellifera]	XM_396520.5	chloride channel 7	XP_396520.3	XM_396520.5	FBpp0086939	0	XP_396520.3	0	IS reciprocal best hit	ClC-b	FBgn0033755	FBgn0033755	Chloride channel-b	ClC-b
556	gene555	LOC413068	413068	413068	intraflagellar transport protein 46 homolog	N/A	N/A	N/A	N/A	N/A	N/A	N/A	N/A	1.57955	0.0451396	0.966741	0.263502	2.10416	0.00566636	0.743101	0.417502	N/A	N/A	N/A	N/A	0.610456	0.513676	N/A	N/A	protein_coding	GB51846	NC_007070.3:7911760-7913269	XP_006565024.1	XM_006564961.1	PREDICTED: intraflagellar transport protein 46 homolog [Apis mellifera]	XM_006564961.1	intraflagellar transport protein 46 homolog	XP_006565024.1	XM_006564961.1	FBpp0080628	9e-36	XP_006565024.1	9e-36	IS reciprocal best hit	CG15161	FBgn0032692	FBgn0032692	-	CG15161
557	gene556	LOC725456	725456	725456	sodium-dependent nutrient amino acid transporter 1-like	0.386059	0.350686	0.212642	0.691242	0.439242	0.293859	-0.128364	0.849764	0.563865	0.134627	0.712454	0.0402679	0.754918	0.0313576	0.0136462	0.988364	-1.35416	0.00099792	-0.567696	0.127305	-0.69723	0.0476733	-0.827526	0.0107677	protein_coding	GB51833	NC_007070.3:7917636-7922299	XP_001121299.2	XM_001121299.3	PREDICTED: sodium-dependent nutrient amino acid transporter 1-like isoform X1 [Apis mellifera]	XM_001121299.3	sodium-dependent nutrient amino acid transporter 1-like, transcript variant X1	XP_006565022.1 XP_001121299.2 XP_006565023.1 XP_006565021.1	XM_001121299.3 XM_006564959.1 XM_006564958.1 XM_006564960.1	FBpp0070763	0	XP_001121299.2	0	NOT reciprocal best hit	NAAT1	FBgn0029762	FBgn0029762	Nutrient Amino Acid Transporter 1	NAAT1
558	gene557	LOC725420	725420	725420	sodium-dependent nutrient amino acid transporter 1-like	0.396014	0.567831	-0.0975414	0.935362	0.338069	0.639056	-0.0507705	0.97012	0.423809	0.380244	0.55797	0.223728	0.454234	0.36471	0.24066	0.711312	-0.45396	0.327331	0.0998301	0.910295	-0.0870909	0.923424	-0.0278545	0.97944	protein_coding	GB51834	NC_007070.3:7923714-7928161	XP_001121271.1	XM_001121271.3	PREDICTED: sodium-dependent nutrient amino acid transporter 1-like [Apis mellifera]	XM_001121271.3	sodium-dependent nutrient amino acid transporter 1-like	XP_001121271.1	XM_001121271.3	FBpp0070763	0	XP_001121271.1	0	NOT reciprocal best hit	NAAT1	FBgn0029762	FBgn0029762	Nutrient Amino Acid Transporter 1	NAAT1
559	gene558	LOC102654427	102654427	102654427	sodium-dependent nutrient amino acid transporter 1-like	-0.00403768	0.996874	-0.372335	0.584619	-0.248636	0.771456	-0.218973	0.810695	0.890712	0.270884	1.12512	0.134795	0.801023	0.366399	0.78097	0.388905	-0.635144	0.495221	-0.198629	0.900126	-0.478713	0.676256	-0.397689	0.753267	protein_coding		NC_007070.3:7927796-7931109	XP_006565020.1	XM_006564957.1	PREDICTED: sodium-dependent nutrient amino acid transporter 1-like [Apis mellifera]	XM_006564957.1	sodium-dependent nutrient amino acid transporter 1-like	XP_006565020.1	XM_006564957.1	FBpp0290069	0	XP_006565020.1	0	NOT reciprocal best hit	CG15279	FBgn0028886	FBgn0028886	-	CG15279
560	gene559	NT-10	725346	725346	neurotransmitter transporter 10	-0.0194277	0.985725	-0.112001	0.897914	0.142986	0.849604	0.0653681	0.945518	-0.0996968	0.940839	-0.297018	0.754501	-0.752597	0.274634	-0.127246	0.918322	-0.176388	0.868921	-0.533448	0.479612	-0.221735	0.833583	0.561486	0.3917	protein_coding	GB51844	NC_007070.3:7933516-7942340	XP_006565018.1	XM_006564955.1	PREDICTED: sodium-dependent nutrient amino acid transporter 1 isoform X1 [Apis mellifera]	XM_006564955.1	neurotransmitter transporter 10, transcript variant X1	XP_006565018.1 XP_006565019.1	XM_006564956.1 XM_006564955.1	FBpp0290069	0	XP_006565018.1	0	IS reciprocal best hit	CG15279	FBgn0028886	FBgn0028886	-	CG15279
561	gene560	LOC725318	725318	725318	uncharacterized LOC725318	-0.0654156	0.936904	0.223337	0.671802	0.031957	0.972215	0.0244506	0.979358	-0.234192	0.661135	-0.218586	0.688787	-0.706521	0.0442836	0.00280227	0.996924	0.287132	0.499583	-0.263337	0.592643	-0.223798	0.676593	-0.159948	0.794552	protein_coding	GB51843	NC_007070.3:7945468-7970640	XP_001121178.1	XM_001121178.3	PREDICTED: uncharacterized protein LOC725318 [Apis mellifera]	XM_001121178.3	uncharacterized LOC725318	XP_001121178.1	XM_001121178.3	FBpp0289095	4e-51	XP_001121178.1	4e-51	IS reciprocal best hit	CG4984	FBgn0034267	FBgn0034267	-	CG4984
562	gene561	LOC102654224	102654224	102654224	uncharacterized LOC102654224	N/A	N/A	N/A	N/A	N/A	N/A	N/A	N/A	N/A	N/A	N/A	N/A	N/A	N/A	N/A	N/A	N/A	N/A	N/A	N/A	N/A	N/A	N/A	N/A	protein_coding		NC_007070.3:7962708-7965572	XP_006565017.1	XM_006564954.1	PREDICTED: uncharacterized protein LOC102654224 [Apis mellifera]	XM_006564954.1	uncharacterized LOC102654224	XP_006565017.1	XM_006564954.1			XP_006565017.1
563	gene562	LOC102654160	102654160	102654160	uncharacterized LOC102654160	N/A	N/A	N/A	N/A	N/A	N/A	N/A	N/A	N/A	N/A	N/A	N/A	N/A	N/A	N/A	N/A	N/A	N/A	N/A	N/A	N/A	N/A	N/A	N/A	protein_coding		NC_007070.3:7971259-7974492	XP_006565015.1	XM_006564952.1	PREDICTED: uncharacterized protein LOC102654160 isoform X1 [Apis mellifera]	XM_006564952.1	uncharacterized LOC102654160, transcript variant X1	XP_006565015.1 XP_006565016.1	XM_006564953.1 XM_006564952.1	FBpp0301563	7e-08	XP_006565015.1	7e-08	NOT reciprocal best hit	Ir7c	FBgn0029966	FBgn0029966	Ionotropic receptor 7c	Ir7c
564	gene563	LOC100577002	100577002	100577002	multiple inositol polyphosphate phosphatase 1-like	-0.429177	0.256116	-0.252511	0.59647	-0.275351	0.55159	-0.0837142	0.910831	0.406841	0.293966	0.192344	0.718786	0.116016	0.863425	-0.0210931	0.980242	-0.225374	0.622239	-0.0829306	0.91016	-0.138235	0.818668	0.0915777	0.894029	protein_coding	GB51841	NC_007070.3:7975785-7982985	XP_006565014.1	XM_006564951.1	PREDICTED: multiple inositol polyphosphate phosphatase 1-like [Apis mellifera]	XM_006564951.1	multiple inositol polyphosphate phosphatase 1-like	XP_006565014.1	XM_006564951.1	FBpp0311799	8e-77	XP_006565014.1	8e-77	IS reciprocal best hit	Mipp1	FBgn0026061	FBgn0026061	Multiple inositol polyphosphate phosphatase 1	Mipp1
565	gene564	LOC409751	409751	409751	multiple inositol polyphosphate phosphatase 1-like	0.00365952	0.996832	-0.634919	0.167523	-0.558404	0.240706	-0.754517	0.0945255	1.75675	0.00099792	0.4576	0.253383	1.87586	0.00099792	0.551961	0.124316	-2.2209	0.00099792	-0.90741	0.00834074	0.468161	0.320082	-1.51166	0.00099792	protein_coding	GB51840	NC_007070.3:7983846-7986663	XP_006565013.1	XM_006564950.1	PREDICTED: multiple inositol polyphosphate phosphatase 1-like [Apis mellifera]	XM_006564950.1	multiple inositol polyphosphate phosphatase 1-like	XP_006565013.1	XM_006564950.1	FBpp0311799	2e-55	XP_006565013.1	2e-55	NOT reciprocal best hit	Mipp1	FBgn0026061	FBgn0026061	Multiple inositol polyphosphate phosphatase 1	Mipp1
566	gene565	LOC102653718	102653718	102653718	uncharacterized LOC102653718	N/A	N/A	N/A	N/A	N/A	N/A	N/A	N/A	N/A	N/A	N/A	N/A	N/A	N/A	N/A	N/A	N/A	N/A	N/A	N/A	N/A	N/A	N/A	N/A	protein_coding		NC_007070.3:7988075-7988803	XP_006565060.1	XM_006564997.1	PREDICTED: uncharacterized protein LOC102653718 [Apis mellifera]	XM_006564997.1	uncharacterized LOC102653718	XP_006565060.1	XM_006564997.1	FBpp0308272	3e-08	XP_006565060.1	3e-08	NOT reciprocal best hit	CG14763	FBgn0033243	FBgn0033243	-	CG14763
567	gene566	LOC552650	552650	552650	uncharacterized LOC552650	-0.391522	0.681127	-0.446012	0.617804	-0.523933	0.543182	-0.0901599	0.951968	0.265387	0.815946	N/A	N/A	N/A	N/A	N/A	N/A	-1.27478	0.0670559	-0.169006	0.897604	-0.435534	0.638756	-0.904757	0.215664	protein_coding	GB51838	NC_007070.3:7989843-7991911	XP_625028.1	XM_625025.4	PREDICTED: uncharacterized protein LOC552650 [Apis mellifera]	XM_625025.4	uncharacterized LOC552650	XP_625028.1	XM_625025.4	FBpp0289237	3e-26	XP_625028.1	3e-26	IS reciprocal best hit	CG42361	FBgn0259707	FBgn0259707	-	CG42361
568	gene567	LOC725149	725149	725149	GPI ethanolamine phosphate transferase 2-like	-0.0702767	0.942716	0.297625	0.594583	-0.374971	0.488297	-0.172492	0.819032	-0.656628	0.122323	-0.891583	0.0313576	-0.449638	0.346802	-0.0392896	0.969889	-0.0236658	0.979651	-0.349239	0.470872	-0.0345946	0.972484	-0.172918	0.790035	protein_coding	GB51836	NC_007070.3:7992608-7996311	XP_006565059.1	XM_006564996.1	PREDICTED: GPI ethanolamine phosphate transferase 2-like, partial [Apis mellifera]	XM_006564996.1	GPI ethanolamine phosphate transferase 2-like	XP_006565059.1	XM_006564996.1	FBpp0087978	6e-56	XP_006565059.1	6e-56	IS reciprocal best hit	CG2144	FBgn0033187	FBgn0033187	-	CG2144
569	gene568	LOC100577194	100577194	100577194	SET and MYND domain-containing protein 4-like	N/A	N/A	N/A	N/A	N/A	N/A	N/A	N/A	-0.716287	0.355083	-0.917547	0.214495	0.0980999	0.946067	-0.586195	0.478616	0.54474	0.400458	0.316667	0.742995	0.538608	0.458868	0.668147	0.30941	protein_coding	GB48976	NC_007070.3:8047973-8050665	XP_006565387.1	XM_006565324.1	PREDICTED: SET and MYND domain-containing protein 4-like, partial [Apis mellifera]	XM_006565324.1	SET and MYND domain-containing protein 4-like	XP_006565387.1	XM_006565324.1	FBpp0087232	1e-42	XP_006565387.1	1e-42	NOT reciprocal best hit	Smyd4-3	FBgn0033633	FBgn0033633	SET and MYND domain containing, class 4, member 3	Smyd4-3
570	gene569	LOC100576961	100576961	100576961	uncharacterized LOC100576961	-0.0548149	0.978849	-0.847475	0.43124	0.153601	0.930095	-0.166043	0.925967	-0.0224364	0.990771	-0.469191	0.739259	-0.360148	0.814099	0.645071	0.537014	0.654513	0.543704	N/A	N/A	0.654152	0.593858	N/A	N/A	protein_coding	GB48975	NC_007070.3:8051722-8053577	XP_003250616.1	XM_003250568.2	PREDICTED: uncharacterized protein LOC100576961 isoform X1 [Apis mellifera]	XM_006565280.1	uncharacterized LOC100576961, transcript variant X2	XP_003250616.1 XP_006565343.1	XM_006565280.1 XM_003250568.2			XP_003250616.1
571	gene570	LOC726412	726412	726412	solute carrier family 22 member 8-like	N/A	N/A	N/A	N/A	N/A	N/A	N/A	N/A	N/A	N/A	N/A	N/A	N/A	N/A	N/A	N/A	N/A	N/A	N/A	N/A	N/A	N/A	N/A	N/A	protein_coding	GB48978	NC_007070.3:8053784-8059272	XP_006565344.1	XM_006565281.1	PREDICTED: solute carrier family 22 member 8-like isoform X1 [Apis mellifera]	XM_006565281.1	solute carrier family 22 member 8-like, transcript variant X1	XP_006565345.1 XP_006565344.1	XM_006565282.1 XM_006565281.1	FBpp0309574	1e-33	XP_006565344.1	1e-33	NOT reciprocal best hit	CG8654	FBgn0034479	FBgn0034479	-	CG8654
572	gene571	MED31	409749	409749	mediator of RNA polymerase II transcription subunit 31	-0.302071	0.89046	-0.36181	0.853413	0.00444668	0.997737	-0.16417	0.945845	0.0355489	0.984967	0.263551	0.830916	0.564686	0.527573	-0.0858242	0.969132	-0.136696	0.921103	0.0721704	0.963073	0.19151	0.884361	-0.233643	0.877242	protein_coding	GB48974	NC_007070.3:8060319-8070812	XP_006565346.1	XM_006565283.1	PREDICTED: mediator of RNA polymerase II transcription subunit 31-A isoform X1 [Apis mellifera]	XM_006565283.1	mediator of RNA polymerase II transcription subunit 31, transcript variant X1	XP_393244.1 XP_006565346.1	XM_393244.5 XM_006565283.1	FBpp0307562	3e-62	XP_006565346.1	3e-62	IS reciprocal best hit	MED31	FBgn0037262	FBgn0037262	Mediator complex subunit 31	MED31
573	gene572	LOC413056	413056	413056	alpha-tocopherol transfer protein-like	-0.324204	0.581648	-0.527901	0.267645	-0.352867	0.537741	-0.537459	0.26464	-0.367648	0.486163	-1.05059	0.0202998	-0.587298	0.215008	0.313713	0.570415	-1.1872	0.0191434	-1.03975	0.0163954	-0.818666	0.107513	-0.10663	0.910534	protein_coding	GB48980	NC_007070.3:8062824-8068995	XP_006565388.1	XM_006565325.1	PREDICTED: uncharacterized protein LOC413056 [Apis mellifera]	XM_006565325.1	alpha-tocopherol transfer protein-like	XP_006565388.1	XM_006565325.1	FBpp0085226	3e-72	XP_006565388.1	3e-72	IS reciprocal best hit	CG11550	FBgn0039864	FBgn0039864	-	CG11550
574	gene573	CPR26	726451	726451	cuticular protein 26	-0.152417	0.957759	-0.212376	0.930627	-0.403379	0.853179	-0.157398	0.950564	0.00195534	0.997458	-0.373716	0.907318	-0.467687	0.886846	0.404739	0.894167	-0.939943	0.674566	-1.27419	0.594297	-2.5368	0.453323	-0.810989	0.779762	protein_coding	GB48981	NC_007070.3:8069192-8070887	XP_001122183.1	XM_001122183.2	PREDICTED: cuticle protein 16.8 [Apis mellifera]	XM_001122183.2	cuticular protein 26	XP_001122183.1	XM_001122183.2	FBpp0289081	5e-42	XP_001122183.1	5e-42	IS reciprocal best hit	Cpr57A	FBgn0034517	FBgn0034517	Cuticular protein 57A	Cpr57A
575	gene574	LOC413055	413055	413055	uncharacterized LOC413055	-0.000470213	0.996979	-0.219098	0.743227	0.0154179	0.988656	0.0470517	0.964017	-0.0879615	0.913341	-0.270636	0.615182	-0.286426	0.588797	-0.034388	0.971837	-0.310859	0.497717	-0.13614	0.847487	-0.361742	0.444802	-0.247101	0.655797	protein_coding	GB48982	NC_007070.3:8071429-8076898	XP_396506.4	XM_396506.5	PREDICTED: uncharacterized protein LOC413055 [Apis mellifera]	XM_396506.5	uncharacterized LOC413055	XP_396506.4	XM_396506.5	FBpp0079702	2e-14	XP_396506.4	2e-14	NOT reciprocal best hit	CG12299	FBgn0032295	FBgn0032295	-	CG12299
576	gene575	Synd	409748	409748	syndapin	0.192801	0.721339	0.0652574	0.933286	-0.122021	0.846837	-0.104096	0.879176	-0.534878	0.116466	-0.406402	0.275387	0.243312	0.616684	-0.642667	0.0487657	-0.293948	0.466557	0.0612157	0.938974	0.370434	0.349239	-0.108441	0.873063	protein_coding	GB48973	NC_007070.3:8077448-8131295	XP_006565348.1	XM_006565285.1	PREDICTED: protein kinase C and casein kinase substrate in neurons protein 2 isoform X1 [Apis mellifera]	XM_006565285.1	syndapin, transcript variant X1	XP_006565350.1 XP_006565353.1 XP_006565352.1 XP_006565348.1 XP_006565349.1 XP_006565351.1	XM_006565287.1 XM_006565285.1 XM_006565290.1 XM_006565288.1 XM_006565286.1 XM_006565289.1	FBpp0083373	0	XP_006565348.1	0	IS reciprocal best hit	Synd	FBgn0053094	FBgn0053094	Syndapin	Synd
577	gene576	LOC102655578	102655578	102655578	uncharacterized LOC102655578	N/A	N/A	N/A	N/A	N/A	N/A	N/A	N/A	N/A	N/A	N/A	N/A	N/A	N/A	N/A	N/A	N/A	N/A	N/A	N/A	N/A	N/A	N/A	N/A	protein_coding		NC_007070.3:8086000-8112652	XP_006565347.1	XM_006565284.1	PREDICTED: uncharacterized protein LOC102655578 [Apis mellifera]	XM_006565284.1	uncharacterized LOC102655578	XP_006565347.1	XM_006565284.1			XP_006565347.1
578	gene577	LOC410740	410740	410740	RING finger protein 121-like	-0.462599	0.232508	-0.307605	0.503517	-0.325918	0.467868	-0.20499	0.703148	0.249229	0.634681	0.240072	0.650403	-0.142422	0.831538	-0.0734894	0.930095	-0.0541513	0.946415	-0.149591	0.816952	-0.474292	0.247948	-0.416616	0.333316	protein_coding	GB48983	NC_007070.3:8131947-8137602	XP_006565358.1	XM_006565295.1	PREDICTED: RING finger protein 121-like isoform X2 [Apis mellifera]	XM_006565295.1	RING finger protein 121-like, transcript variant X2	XP_006565358.1 XP_006565359.1 XP_394216.3	XM_006565295.1 XM_006565296.1 XM_394216.5	FBpp0074244	5e-163	XP_006565358.1	5e-163	IS reciprocal best hit	CG15814	FBgn0030873	FBgn0030873	-	CG15814
579	gene578	ten-M	410739	410739	tenascin major	N/A	N/A	2.46688	0.00099792	N/A	N/A	N/A	N/A	N/A	N/A	1.76563	0.00099792	N/A	N/A	N/A	N/A	1.55673	0.00099792	N/A	N/A	N/A	N/A	1.49451	0.00099792	protein_coding	GB48972	NC_007070.3:8139356-8161083	XP_006565355.1	XM_006565292.1	PREDICTED: teneurin-m isoform X1 [Apis mellifera]	XM_006565292.1	tenascin major, transcript variant X1	XP_006565355.1 XP_006565357.1 XP_006565356.1	XM_006565292.1 XM_006565294.1 XM_006565293.1	FBpp0303192	0	XP_006565355.1	0	IS reciprocal best hit	Ten-m	FBgn0004449	FBgn0004449	Tenascin major	Ten-m
580	gene579	LOC102654566	102654566	102654566	uncharacterized LOC102654566	N/A	N/A	N/A	N/A	N/A	N/A	N/A	N/A	N/A	N/A	N/A	N/A	N/A	N/A	N/A	N/A	N/A	N/A	N/A	N/A	N/A	N/A	N/A	N/A	protein_coding		NC_007070.3:8161206-8699250	XP_006565389.1	XM_006565326.1	PREDICTED: uncharacterized protein LOC102654566 [Apis mellifera]	XM_006565326.1	uncharacterized LOC102654566	XP_006565389.1	XM_006565326.1	FBpp0297244	3e-10	XP_006565389.1	3e-10	NOT reciprocal best hit	Ten-m	FBgn0004449	FBgn0004449	Tenascin major	Ten-m
581	gene580	LOC102655923	102655923	102655923	uncharacterized LOC102655923	N/A	N/A	N/A	N/A	N/A	N/A	N/A	N/A	N/A	N/A	N/A	N/A	N/A	N/A	N/A	N/A	N/A	N/A	N/A	N/A	N/A	N/A	N/A	N/A	lncRNA		NC_007070.3:8207465-8272681				XR_410159.1	uncharacterized LOC102655923		XR_410159.1
582	gene581	Mir3769	100629012	100629012	microRNA mir-3769	N/A	N/A	N/A	N/A	N/A	N/A	N/A	N/A	N/A	N/A	N/A	N/A	N/A	N/A	N/A	N/A	N/A	N/A	N/A	N/A	N/A	N/A	N/A	N/A	miRNA		NC_007070.3:8219604-8219711				NR_039463.1	microRNA mir-3769		NR_039463.1
583	gene582	LOC102655894	102655894	102655894	uncharacterized LOC102655894	N/A	N/A	N/A	N/A	N/A	N/A	N/A	N/A	N/A	N/A	N/A	N/A	N/A	N/A	N/A	N/A	N/A	N/A	N/A	N/A	N/A	N/A	N/A	N/A	lncRNA		NC_007070.3:8273054-8359192				XR_410158.1	uncharacterized LOC102655894		XR_410158.1
584	gene583	LOC726545	726545	726545	putative inorganic phosphate cotransporter-like	N/A	N/A	N/A	N/A	N/A	N/A	N/A	N/A	N/A	N/A	N/A	N/A	N/A	N/A	N/A	N/A	N/A	N/A	N/A	N/A	N/A	N/A	N/A	N/A	protein_coding	GB48986	NC_007070.3:8545776-8548161	XP_001122272.2	XM_001122272.3	PREDICTED: sialin-like [Apis mellifera]	XM_001122272.3	putative inorganic phosphate cotransporter-like	XP_001122272.2	XM_001122272.3	FBpp0077623	2e-91	XP_001122272.2	2e-91	NOT reciprocal best hit	MFS3	FBgn0031307	FBgn0031307	Major Facilitator Superfamily Transporter 3	MFS3
585	gene584	LOC726560	726560	726560	putative inorganic phosphate cotransporter-like	N/A	N/A	N/A	N/A	N/A	N/A	N/A	N/A	N/A	N/A	N/A	N/A	N/A	N/A	N/A	N/A	N/A	N/A	N/A	N/A	N/A	N/A	N/A	N/A	protein_coding	GB48987	NC_007070.3:8549755-8551950	XP_001122287.2	XM_001122287.3	PREDICTED: putative inorganic phosphate cotransporter-like [Apis mellifera]	XM_001122287.3	putative inorganic phosphate cotransporter-like	XP_001122287.2	XM_001122287.3	FBpp0077623	3e-88	XP_001122287.2	3e-88	NOT reciprocal best hit	MFS3	FBgn0031307	FBgn0031307	Major Facilitator Superfamily Transporter 3	MFS3
586	gene585	LOC726578	726578	726578	putative inorganic phosphate cotransporter-like	N/A	N/A	N/A	N/A	N/A	N/A	N/A	N/A	N/A	N/A	N/A	N/A	N/A	N/A	N/A	N/A	N/A	N/A	N/A	N/A	N/A	N/A	N/A	N/A	protein_coding	GB48988	NC_007070.3:8576165-8581835	XP_001122304.3	XM_001122304.3	PREDICTED: putative inorganic phosphate cotransporter-like isoform X1 [Apis mellifera]	XM_001122304.3	putative inorganic phosphate cotransporter-like, transcript variant X1	XP_006565354.1 XP_001122304.3	XM_006565291.1 XM_001122304.3	FBpp0077623	4e-100	XP_001122304.3	4e-100	NOT reciprocal best hit	MFS3	FBgn0031307	FBgn0031307	Major Facilitator Superfamily Transporter 3	MFS3
587	gene586	LOC726590	726590	726590	3-hydroxyacyl-coA-dehydrogenase 2	N/A	N/A	N/A	N/A	N/A	N/A	N/A	N/A	N/A	N/A	N/A	N/A	N/A	N/A	N/A	N/A	N/A	N/A	N/A	N/A	N/A	N/A	N/A	N/A	protein_coding	GB48991	NC_007070.3:8764572-8766511	XP_001122317.2	XM_001122317.3	PREDICTED: 3-hydroxyacyl-CoA dehydrogenase type-2-like [Apis mellifera]	XM_001122317.3	3-hydroxyacyl-coA-dehydrogenase 2	XP_001122317.2	XM_001122317.3	FBpp0074285	7e-66	XP_001122317.2	7e-66	NOT reciprocal best hit	scu	FBgn0021765	FBgn0021765	scully	scu
588	gene587	LOC408608	408608	408608	uncharacterized LOC408608	N/A	N/A	N/A	N/A	N/A	N/A	N/A	N/A	-0.482746	0.546515	-1.96228	0.0125842	#N/A	0.00099792	-4.28642	0.0121319	-3.98751	0.00182016	-1.14829	0.0437137	-4.76095	0.0293855	-0.510359	0.476678	protein_coding	GB48969	NC_007070.3:8767889-8768998	XP_397512.1	XM_397512.3	PREDICTED: uncharacterized protein LOC408608 [Apis mellifera]	XM_397512.3	uncharacterized LOC408608	XP_397512.1	XM_397512.3			XP_397512.1
589	gene588	LOC410736	410736	410736	uncharacterized LOC410736	0.0846062	0.911713	-0.126862	0.847157	0.461393	0.207038	0.311663	0.462486	0.571026	0.102513	0.555967	0.123783	0.56742	0.115549	0.6141	0.0719468	0.14523	0.81011	-0.157308	0.803928	0.252836	0.610176	0.305669	0.509186	protein_coding	GB48967	NC_007070.3:8894980-8902486	XP_006565390.1	XM_006565327.1	PREDICTED: uncharacterized protein LOC410736 [Apis mellifera]	XM_006565327.1	uncharacterized LOC410736	XP_006565390.1	XM_006565327.1	FBpp0099994	4e-121	XP_006565390.1	4e-121	NOT reciprocal best hit	drd	FBgn0260006	FBgn0260006	drop dead	drd
590	gene589	LOC102656205	102656205	102656205	uncharacterized LOC102656205	N/A	N/A	0.122464	0.93571	N/A	N/A	N/A	N/A	-0.487548	0.596828	-0.331272	0.753642	-0.393395	0.693218	-0.298586	0.784549	-0.38869	0.638487	-0.0302995	0.983111	0.0576566	0.970835	0.217734	0.841515	lncRNA		NC_007070.3:8907042-8908497				XR_410160.1	uncharacterized LOC102656205		XR_410160.1
591	gene590	CYP6BC1	726646	726646	cytochrome P450 6BC1	0.656723	0.302809	0.332093	0.707376	0.846976	0.14274	0.308882	0.740807	0.132134	0.881681	-0.0488758	0.966226	-0.428997	0.476826	0.110777	0.908302	0.494789	0.295647	0.139381	0.880778	-0.0211361	0.986824	0.680333	0.140199	protein_coding	GB48993	NC_007070.3:8909019-8913433	XP_006565391.1	XM_006565328.1	PREDICTED: cytochrome P450 6a8 [Apis mellifera]	XM_006565328.1	cytochrome P450 6BC1	XP_006565391.1	XM_006565328.1	FBpp0086585	5e-113	XP_006565391.1	5e-113	NOT reciprocal best hit	Cyp6a8	FBgn0013772	FBgn0013772	Cytochrome P450-6a8	Cyp6a8
592	gene591	LOC413425	413425	413425	phosphotidylinositol 3 kinase 68D ortholog	N/A	N/A	N/A	N/A	N/A	N/A	N/A	N/A	N/A	N/A	N/A	N/A	N/A	N/A	N/A	N/A	N/A	N/A	N/A	N/A	N/A	N/A	N/A	N/A	protein_coding	GB48994	NC_007070.3:8914755-8925154	XP_006565360.1	XM_006565297.1	PREDICTED: phosphatidylinositol 4-phosphate 3-kinase C2 domain-containing subunit beta-like isoform X1 [Apis mellifera]	XM_006565297.1	phosphotidylinositol 3 kinase 68D ortholog, transcript variant X1	XP_006565361.1 XP_006565360.1 XP_396869.4	XM_006565298.1 XM_396869.5 XM_006565297.1	FBpp0291030	0	XP_006565360.1	0	IS reciprocal best hit	Pi3K68D	FBgn0015278	FBgn0015278	Phosphotidylinositol 3 kinase 68D	Pi3K68D
593	gene592	LOC102656327	102656327	102656327	uncharacterized LOC102656327	-0.17415	0.891644	-0.0631697	0.967866	-0.445575	0.624994	0.0702179	0.962056	0.139538	0.923193	-0.581175	0.741137	-0.790762	0.351336	-0.0669215	0.967885	-1.42239	0.0246211	-0.850426	0.213831	-0.701927	0.322756	-1.335	0.0498393	lncRNA		NC_007070.3:8926446-8927531				XR_410161.1	uncharacterized LOC102656327, transcript variant X1		XR_410161.1 XR_410162.1
594	gene593	LOC102656375	102656375	102656375	uncharacterized LOC102656375	N/A	N/A	N/A	N/A	N/A	N/A	N/A	N/A	N/A	N/A	N/A	N/A	N/A	N/A	N/A	N/A	N/A	N/A	N/A	N/A	N/A	N/A	N/A	N/A	lncRNA		NC_007070.3:8927813-8929605				XR_410164.1	uncharacterized LOC102656375, transcript variant X2		XR_410163.1 XR_410164.1 XR_410165.1
595	gene594	cad	726676	726676	homeotic protein caudal	-0.0123834	0.992198	-0.11607	0.958732	0.313997	0.806442	0.779626	0.361354	N/A	N/A	N/A	N/A	N/A	N/A	N/A	N/A	N/A	N/A	N/A	N/A	N/A	N/A	N/A	N/A	protein_coding	GB48966	NC_007070.3:8931687-8941618	NP_001239359.1	NM_001252430.1	homeotic protein caudal [Apis mellifera]	NM_001252430.1	homeotic protein caudal	NP_001239359.1	NM_001252430.1	FBpp0089336	4e-41	NP_001239359.1	4e-41	IS reciprocal best hit	cad	FBgn0000251	FBgn0000251	caudal	cad
596	gene595	LOC102656453	102656453	102656453	uncharacterized LOC102656453	N/A	N/A	N/A	N/A	N/A	N/A	N/A	N/A	N/A	N/A	N/A	N/A	N/A	N/A	N/A	N/A	N/A	N/A	N/A	N/A	N/A	N/A	N/A	N/A	lncRNA		NC_007070.3:8932687-8937749				XR_410167.1	uncharacterized LOC102656453		XR_410167.1
597	gene596	LOC102656426	102656426	102656426	uncharacterized LOC102656426	N/A	N/A	N/A	N/A	N/A	N/A	N/A	N/A	N/A	N/A	N/A	N/A	N/A	N/A	N/A	N/A	N/A	N/A	N/A	N/A	N/A	N/A	N/A	N/A	lncRNA		NC_007070.3:8938560-8943885				XR_410166.1	uncharacterized LOC102656426		XR_410166.1
598	gene597	LOC100577481	100577481	100577481	putative protein arginine N-methyltransferase 10-like	0.542232	0.255765	0.823646	0.0396741	0.12419	0.891736	0.113321	0.903041	-1.07148	0.0313576	-1.47725	0.0592522	-0.417091	0.618914	-0.314506	0.679571	-0.27906	0.708876	-0.273672	0.75066	-0.061527	0.962699	-0.034062	0.981301	protein_coding	GB48996	NC_007070.3:8954965-8959324	XP_006565364.1	XM_006565301.1	PREDICTED: putative protein arginine N-methyltransferase 10-like isoform X1 [Apis mellifera]	XM_006565301.1	putative protein arginine N-methyltransferase 10-like, transcript variant X1	XP_006565364.1 XP_006565365.1	XM_006565301.1 XM_006565302.1	FBpp0113056	4e-16	XP_006565364.1	4e-16	NOT reciprocal best hit	Art7	FBgn0034817	FBgn0034817	Arginine methyltransferase 7	Art7
599	gene598	LOC100576770	100576770	100576770	serine hydrolase-like protein-like	0.479849	0.616374	0.438738	0.683232	0.27543	0.809164	0.421846	0.647825	-1.20788	0.00981995	-1.05911	0.0363539	-0.0397909	0.976185	-0.676548	0.205071	-0.368621	0.554073	-0.124972	0.907156	-0.120205	0.911022	0.136248	0.891759	protein_coding	GB48965	NC_007070.3:8958588-8960422	XP_003250615.1	XM_003250567.2	PREDICTED: serine hydrolase-like protein 2-like isoform X1 [Apis mellifera]	XM_003250567.2	serine hydrolase-like protein-like, transcript variant X1	XP_006565363.1 XP_003250615.1 XP_006565362.1	XM_003250567.2 XM_006565299.1 XM_006565300.1	FBpp0311813	9e-34	XP_003250615.1	9e-34	NOT reciprocal best hit	CG11309	FBgn0037070	FBgn0037070	-	CG11309
600	gene599	Sfmbt	413754	413754	Scm-related gene containing four mbt domains	N/A	N/A	N/A	N/A	N/A	N/A	N/A	N/A	N/A	N/A	N/A	N/A	N/A	N/A	N/A	N/A	N/A	N/A	N/A	N/A	N/A	N/A	N/A	N/A	protein_coding		NC_007070.3:8961687-8967233	XP_006565366.1	XM_006565303.1	PREDICTED: LOW QUALITY PROTEIN: polycomb protein Sfmbt [Apis mellifera]	XM_006565303.1	Scm-related gene containing four mbt domains	XP_006565366.1	XM_006565303.1	FBpp0080069	0	XP_006565366.1	0	IS reciprocal best hit	Sfmbt	FBgn0032475	FBgn0032475	Scm-related gene containing four mbt domains	Sfmbt
601	gene600	crp	726729	726729	cropped	N/A	N/A	N/A	N/A	N/A	N/A	N/A	N/A	N/A	N/A	N/A	N/A	N/A	N/A	N/A	N/A	N/A	N/A	N/A	N/A	N/A	N/A	N/A	N/A	protein_coding	GB48999	NC_007070.3:8971953-9120762	XP_001122450.1	XM_001122450.3	PREDICTED: helix-loop-helix protein 11 [Apis mellifera]	XM_001122450.3	cropped	XP_001122450.1	XM_001122450.3	FBpp0310368	9e-59	XP_001122450.1	9e-59	IS reciprocal best hit	crp	FBgn0001994	FBgn0001994	cropped	crp
602	gene601	LOC102656747	102656747	102656747	uncharacterized LOC102656747	N/A	N/A	N/A	N/A	N/A	N/A	N/A	N/A	N/A	N/A	N/A	N/A	N/A	N/A	N/A	N/A	N/A	N/A	N/A	N/A	N/A	N/A	N/A	N/A	protein_coding		NC_007070.3:8983286-8984300	XP_006565367.1	XM_006565304.1	PREDICTED: uncharacterized protein LOC102656747 isoform X1 [Apis mellifera]	XM_006565304.1	uncharacterized LOC102656747, transcript variant X1	XP_006565368.1 XP_006565367.1	XM_006565304.1 XR_410168.1 XM_006565305.1			XP_006565367.1
603	gene602	LOC408604	408604	408604	TBC1 domain family member 13-like	0.351012	0.529682	0.945106	0.0134599	-0.249566	0.726212	-0.0997373	0.916836	-0.350656	0.501445	-0.549153	0.209495	-0.238377	0.693547	-0.317358	0.55392	-0.237811	0.642661	0.0342531	0.972283	0.255963	0.6193	0.0387569	0.967946	protein_coding	GB49000	NC_007070.3:9141023-9144658	XP_006565369.1	XM_006565306.1	PREDICTED: TBC1 domain family member 13-like isoform X1 [Apis mellifera]	XR_410169.1	TBC1 domain family member 13-like, transcript variant X2	XP_006565369.1	XM_006565306.1 XR_410170.1 XR_410169.1	FBpp0076372	1e-176	XP_006565369.1	1e-176	IS reciprocal best hit	GAPsec	FBgn0035916	FBgn0035916	GTPase activating protein, SECIS-dependent read-through	GAPsec
604	gene603	LOC726742	726742	726742	chromosome transmission fidelity protein 18 homolog	N/A	N/A	N/A	N/A	N/A	N/A	N/A	N/A	N/A	N/A	N/A	N/A	N/A	N/A	N/A	N/A	N/A	N/A	N/A	N/A	N/A	N/A	N/A	N/A	protein_coding	GB48963	NC_007070.3:9144731-9149645	XP_001122463.2	XM_001122463.3	PREDICTED: chromosome transmission fidelity protein 18 homolog isoform X1 [Apis mellifera]	XM_001122463.3	chromosome transmission fidelity protein 18 homolog, transcript variant X1	XP_001122463.2 XP_006565386.1	XM_006565323.1 XM_001122463.3	FBpp0077230	4e-153	XP_001122463.2	4e-153	IS reciprocal best hit	cutlet	FBgn0015376	FBgn0015376	cutlet	cutlet
605	gene604	LOC100577003	100577003	100577003	uncharacterized LOC100577003	-0.0622289	0.954284	0.034388	0.975398	-0.101035	0.916698	-0.130641	0.88646	-0.476602	0.257649	0.0774195	0.927573	0.0732461	0.932039	-0.149353	0.821621	0.0622399	0.939107	0.229803	0.674841	0.140336	0.838552	0.121461	0.869592	protein_coding	GB49001	NC_007070.3:9149972-9152571	XP_006565380.1	XM_006565317.1	PREDICTED: uncharacterized protein LOC100577003 isoform X2 [Apis mellifera]	XM_003250569.2	uncharacterized LOC100577003, transcript variant X1	XP_006565383.1 XP_006565385.1 XP_006565380.1 XP_006565381.1 XP_006565384.1 XP_003250617.1 XP_006565382.1	XM_006565317.1 XM_006565321.1 XM_003250569.2 XM_006565318.1 XM_006565319.1 XM_006565322.1 XM_006565320.1			XP_006565380.1
606	gene605	LOC102653957	102653957	102653957	golgin subfamily A member 6-like protein 2-like	N/A	N/A	N/A	N/A	N/A	N/A	N/A	N/A	N/A	N/A	N/A	N/A	N/A	N/A	N/A	N/A	N/A	N/A	N/A	N/A	N/A	N/A	N/A	N/A	protein_coding		NC_007070.3:9152585-9153923	XP_006565377.1	XM_006565314.1	PREDICTED: golgin subfamily A member 6-like protein 2-like isoform X1 [Apis mellifera]	XM_006565316.1	golgin subfamily A member 6-like protein 2-like, transcript variant X3	XP_006565377.1 XP_006565378.1 XP_006565379.1	XM_006565315.1 XM_006565314.1 XM_006565316.1			XP_006565377.1
607	gene606	LOC100577082	100577082	100577082	uncharacterized LOC100577082	-0.201645	0.949781	-0.343214	0.912593	-0.315879	0.914401	-0.47248	0.869508	-0.202004	0.897598	-0.319406	0.838886	-0.20925	0.903245	0.115659	0.949729	0.544561	0.653807	0.242725	0.886846	0.297462	0.867681	0.350613	0.832529	protein_coding	GB49004	NC_007070.3:9153923-9167715	XP_006565374.1	XM_006565311.1	PREDICTED: uncharacterized protein LOC100577082 isoform X2 [Apis mellifera]	XM_006565311.1	uncharacterized LOC100577082, transcript variant X2	XP_006565375.1 XP_006565376.1 XP_003250618.1 XP_006565374.1	XR_410175.1 XM_003250570.2 XM_006565312.1 XM_006565311.1 XM_006565313.1			XP_006565374.1
608	gene607	LOC100577113	100577113	100577113	uncharacterized LOC100577113	0.287379	0.930826	0.751432	0.744804	0.193032	0.960567	0.351703	0.912	-0.350761	0.901932	-1.42361	0.515666	-1.28408	0.567831	-0.0670462	0.985932	0.202709	0.941574	0.153031	0.956887	0.119812	0.969	0.537626	0.804733	protein_coding	GB48962	NC_007070.3:9157146-9159445	XP_006565373.1	XM_006565310.1	PREDICTED: uncharacterized protein PFB0765w-like isoform X1 [Apis mellifera]	XR_410174.1	uncharacterized LOC100577113, transcript variant X2	XP_006565373.1	XM_006565310.1 XR_410174.1			XP_006565373.1
609	gene608	LOC551241	551241	551241	peroxisomal membrane protein PMP34-like	-0.261258	0.655344	0.0840101	0.924846	-0.303675	0.59551	0.0314682	0.97563	-0.0956079	0.921651	-0.182681	0.812442	-0.0811101	0.942499	0.469036	0.348853	-0.308307	0.63096	-0.59651	0.202755	-0.377009	0.525603	0.249218	0.707279	protein_coding	GB48961	NC_007070.3:9159695-9162686	XP_006565370.1	XM_006565307.1	PREDICTED: peroxisomal membrane protein PMP34-like isoform X1 [Apis mellifera]	XM_006565308.1	peroxisomal membrane protein PMP34-like, transcript variant X2	XP_006565372.1 XP_006565370.1 XP_006565371.1	XM_006565309.1 XM_006565307.1 XM_006565308.1	FBpp0297229	2e-108	XP_006565370.1	2e-108	IS reciprocal best hit	PMP34	FBgn0052250	FBgn0052250	Peroxisomal Membrane Protein 34	PMP34
610	gene609	LOC409966	409966	409966	dexamethasone-induced Ras-related protein 1-like	0.412465	0.923171	0.613547	0.887814	0.617755	0.862356	0.94726	0.747815	0.788763	0.704203	1.22801	0.467797	1.15348	0.559608	0.552477	0.849669	1.46451	0.371857	0.964268	0.652782	1.20203	0.532703	0.500455	0.886601	protein_coding	GB48960	NC_007070.3:9167334-9218075	XP_006565392.1	XM_006565329.1	PREDICTED: dexamethasone-induced Ras-related protein 1-like, partial [Apis mellifera]	XM_006565329.1	dexamethasone-induced Ras-related protein 1-like	XP_006565392.1	XM_006565329.1	FBpp0305568	1e-115	XP_006565392.1	1e-115	IS reciprocal best hit	CG8641	FBgn0035733	FBgn0035733	-	CG8641
611	gene610	LOC102656884	102656884	102656884	uncharacterized LOC102656884	N/A	N/A	N/A	N/A	N/A	N/A	N/A	N/A	N/A	N/A	N/A	N/A	N/A	N/A	N/A	N/A	N/A	N/A	N/A	N/A	N/A	N/A	N/A	N/A	lncRNA		NC_007070.3:9189058-9193748				XR_410171.1	uncharacterized LOC102656884, transcript variant X1		XR_410172.1 XR_410171.1 XR_410173.1
612	gene611	LOC551318	551318	551318	uncharacterized LOC551318	-0.0713053	0.927496	0.277618	0.580281	0.200938	0.73227	-0.103851	0.886534	0.281342	0.566738	0.405252	0.327996	0.339749	0.449989	0.311591	0.518709	-0.713776	0.0187696	-0.0956524	0.899713	-0.543384	0.134627	-0.531198	0.147563	protein_coding	GB48958	NC_007070.3:9220489-9221145	XP_625245.1	XM_625242.4	PREDICTED: uncharacterized protein LOC551318 [Apis mellifera]	XM_625242.4	uncharacterized LOC551318	XP_625245.1	XM_625242.4			XP_625245.1
613	gene612	LOC102654443	102654443	102654443	uncharacterized LOC102654443	N/A	N/A	N/A	N/A	N/A	N/A	N/A	N/A	N/A	N/A	N/A	N/A	N/A	N/A	N/A	N/A	1.30634	0.505948	1.2668	0.555932	N/A	N/A	1.53083	0.506715	lncRNA		NC_007070.3:9221522-9252329				XR_410177.1	uncharacterized LOC102654443		XR_410177.1
614	gene613	LOC102654416	102654416	102654416	uncharacterized LOC102654416	N/A	N/A	N/A	N/A	N/A	N/A	N/A	N/A	N/A	N/A	N/A	N/A	N/A	N/A	N/A	N/A	N/A	N/A	N/A	N/A	N/A	N/A	N/A	N/A	lncRNA		NC_007070.3:9236560-9245064				XR_410176.1	uncharacterized LOC102654416		XR_410176.1
615	gene614	LOC102653841	102653841	102653841	uncharacterized LOC102653841	N/A	N/A	N/A	N/A	N/A	N/A	N/A	N/A	N/A	N/A	N/A	N/A	N/A	N/A	N/A	N/A	N/A	N/A	N/A	N/A	N/A	N/A	N/A	N/A	lncRNA		NC_007070.3:9329866-9335176				XR_411046.1	uncharacterized LOC102653841, transcript variant X1		XR_411046.1 XR_411047.1
616	gene615	LOC102653666	102653666	102653666	uncharacterized LOC102653666	N/A	N/A	N/A	N/A	N/A	N/A	N/A	N/A	N/A	N/A	N/A	N/A	N/A	N/A	N/A	N/A	N/A	N/A	N/A	N/A	N/A	N/A	N/A	N/A	protein_coding		NC_007070.3:9349523-9418164	XP_006568005.1	XM_006567942.1	PREDICTED: uncharacterized protein LOC102653666 isoform X1 [Apis mellifera]	XR_411042.1	uncharacterized LOC102653666, transcript variant X2	XP_006568005.1	XR_411043.1 XM_006567942.1 XR_411042.1			XP_006568005.1
617	gene616	LOC102653639	102653639	102653639	uncharacterized LOC102653639	N/A	N/A	N/A	N/A	N/A	N/A	N/A	N/A	N/A	N/A	N/A	N/A	N/A	N/A	N/A	N/A	N/A	N/A	N/A	N/A	N/A	N/A	N/A	N/A	lncRNA		NC_007070.3:9355046-9359299				XR_411041.1	uncharacterized LOC102653639		XR_411041.1
618	gene617	LOC410732	410732	410732	3-phosphoinositide-dependent protein kinase 1-like	-0.0587833	0.957801	0.542419	0.322564	0.561199	0.269456	0.0134191	0.990474	0.47551	0.354398	1.35702	0.00255702	0.297725	0.647366	0.026674	0.981466	0.259671	0.67521	0.0220149	0.985038	0.578219	0.260845	-0.0538577	0.959351	protein_coding	GB43004	NC_007070.3:9387435-9538622	XP_006568006.1	XM_006567943.1	PREDICTED: 3-phosphoinositide-dependent protein kinase 1-like isoform X1 [Apis mellifera]	XM_006567943.1	3-phosphoinositide-dependent protein kinase 1-like, transcript variant X1	XP_006568006.1 XP_006568007.1	XM_006567943.1 XM_006567944.1	FBpp0072369	0	XP_006568006.1	0	IS reciprocal best hit	Pdk1	FBgn0020386	FBgn0020386	Phosphoinositide-dependent kinase 1	Pdk1
619	gene618	LOC102653736	102653736	102653736	uncharacterized LOC102653736	N/A	N/A	N/A	N/A	N/A	N/A	N/A	N/A	N/A	N/A	N/A	N/A	N/A	N/A	N/A	N/A	N/A	N/A	N/A	N/A	N/A	N/A	N/A	N/A	lncRNA		NC_007070.3:9422335-9433138				XR_411044.1	uncharacterized LOC102653736, transcript variant X1		XR_411044.1 XR_411045.1
620	gene619	LOC408601	408601	408601	aprataxin-like protein	-0.480992	0.176737	-0.139195	0.821787	-0.051426	0.949161	-0.189856	0.725035	0.323405	0.438252	0.323025	0.436559	0.066297	0.931201	-0.0711735	0.924246	-0.263343	0.522244	-0.106793	0.871475	-0.422825	0.264538	-0.343692	0.397668	protein_coding	GB43016	NC_007070.3:9538785-9540356	XP_006568004.1	XM_006567941.1	PREDICTED: aprataxin-like [Apis mellifera]	XM_006567941.1	aprataxin-like protein	XP_006568004.1	XM_006567941.1	FBpp0083174	5e-36	XP_006568004.1	5e-36	IS reciprocal best hit	CG5316	FBgn0038704	FBgn0038704	-	CG5316
621	gene620	LOC408602	408602	408602	uncharacterized LOC408602	-0.132953	0.829418	0.2221	0.664983	-0.255918	0.578132	-0.259853	0.574033	0.22783	0.652739	0.85208	0.00934033	0.254743	0.596709	0.0845803	0.911567	0.118726	0.846436	0.074809	0.921681	0.493116	0.196172	-0.0296028	0.973436	protein_coding	GB43015	NC_007070.3:9540552-9667234	XP_006567997.1	XM_006567934.1	PREDICTED: myocardin-related transcription factor A-like isoform X1 [Apis mellifera]	XM_006567939.1	uncharacterized LOC408602, transcript variant X6	XP_006568000.1 XP_006567999.1 XP_006568001.1 XP_006567998.1 XP_006568002.1 XP_006568003.1 XP_006567997.1	XM_006567937.1 XM_006567935.1 XM_006567939.1 XM_006567938.1 XM_006567936.1 XM_006567940.1 XM_006567934.1	FBpp0297427	7e-80	XP_006567997.1	7e-80	IS reciprocal best hit	Mrtf	FBgn0052296	FBgn0052296	Myocardin-related transcription factor	Mrtf
622	gene621	LOC102656727	102656727	102656727	uncharacterized LOC102656727	N/A	N/A	N/A	N/A	N/A	N/A	N/A	N/A	N/A	N/A	N/A	N/A	N/A	N/A	N/A	N/A	N/A	N/A	N/A	N/A	N/A	N/A	N/A	N/A	lncRNA		NC_007070.3:9667403-9669824				XR_411038.1	uncharacterized LOC102656727		XR_411038.1
623	gene622	GMCOX14	410733	410733	GMC oxidoreductase 14	0.0595797	0.946151	-0.0407354	0.963859	0.103748	0.889055	-0.0908127	0.904906	0.625249	0.0951449	0.105454	0.88694	-0.551011	0.145388	0.259546	0.622936	-1.39353	0.00099792	-1.1163	0.00099792	-0.744469	0.0428563	-0.703282	0.0399633	protein_coding	GB43005	NC_007070.3:9671582-9731506	XP_003251148.1	XM_003251100.2	PREDICTED: glucose dehydrogenase [FAD, quinone] isoform 1 [Apis mellifera]	XM_003251101.2	GMC oxidoreductase 14, transcript variant 2	XP_003251149.1 XP_003251148.1 XP_394209.2	XM_003251100.2 XM_003251101.2 XM_394209.5	FBpp0073791	7e-133	XP_003251148.1	7e-133	NOT reciprocal best hit	CG9503	FBgn0030598	FBgn0030598	-	CG9503
624	gene623	LOC102656762	102656762	102656762	uncharacterized LOC102656762	N/A	N/A	N/A	N/A	N/A	N/A	N/A	N/A	N/A	N/A	N/A	N/A	N/A	N/A	N/A	N/A	N/A	N/A	N/A	N/A	N/A	N/A	N/A	N/A	lncRNA		NC_007070.3:9690253-9718558				XR_411039.1	uncharacterized LOC102656762		XR_411039.1
625	gene624	GMCOX13	408603	408603	GMC oxidoreductase 13	0.547809	0.145885	-0.855359	0.0143175	-0.379321	0.386892	-1.23921	0.00099792	0.345609	0.524104	1.43732	0.00099792	0.656567	0.0885654	1.30025	0.00099792	-0.0681016	0.932908	0.775944	0.0390799	-0.0149287	0.98767	1.24923	0.00099792	protein_coding	GB43006	NC_007070.3:9732810-9737152	XP_392145.2	XM_392145.5	PREDICTED: glucose dehydrogenase [FAD, quinone] [Apis mellifera]	XM_392145.5	GMC oxidoreductase 13	XP_392145.2	XM_392145.5	FBpp0073797	5e-132	XP_392145.2	5e-132	NOT reciprocal best hit	CG9514	FBgn0030592	FBgn0030592	-	CG9514
626	gene625	GMCOX12	410734	410734	GMC oxidoreductase 12	0.201024	0.752786	-0.342605	0.454187	0.0679693	0.936471	-0.216412	0.705338	0.289477	0.578057	-0.23536	0.68503	-1.52681	0.00099792	0.470045	0.267996	-2.83893	0.00099792	-1.6296	0.00099792	-0.730402	0.0728605	-0.640032	0.113155	protein_coding	GB43007	NC_007070.3:9738077-9741017	XP_394210.4	XM_394210.5	PREDICTED: glucose dehydrogenase [FAD, quinone] [Apis mellifera]	XM_394210.5	GMC oxidoreductase 12	XP_394210.4	XM_394210.5	FBpp0073797	8e-129	XP_394210.4	8e-129	NOT reciprocal best hit	CG9514	FBgn0030592	FBgn0030592	-	CG9514
627	gene626	LOC102653881	102653881	102653881	glucose dehydrogenase [FAD, quinone]-like	N/A	N/A	N/A	N/A	N/A	N/A	N/A	N/A	N/A	N/A	N/A	N/A	N/A	N/A	N/A	N/A	N/A	N/A	N/A	N/A	N/A	N/A	N/A	N/A	protein_coding		NC_007070.3:9742661-9744300	XP_006568008.1	XM_006567945.1	PREDICTED: glucose dehydrogenase [FAD, quinone]-like [Apis mellifera]	XM_006567945.1	glucose dehydrogenase [FAD, quinone]-like	XP_006568008.1	XM_006567945.1	FBpp0073797	1e-49	XP_006568008.1	1e-49	NOT reciprocal best hit	CG9514	FBgn0030592	FBgn0030592	-	CG9514
628	gene627	LOC102653582	102653582	102653582	uncharacterized LOC102653582	N/A	N/A	N/A	N/A	N/A	N/A	N/A	N/A	N/A	N/A	N/A	N/A	N/A	N/A	N/A	N/A	N/A	N/A	N/A	N/A	N/A	N/A	N/A	N/A	lncRNA		NC_007070.3:9759011-9761100				XR_411040.1	uncharacterized LOC102653582		XR_411040.1
629	gene628	LOC102656521	102656521	102656521	uncharacterized LOC102656521	N/A	N/A	N/A	N/A	N/A	N/A	N/A	N/A	N/A	N/A	N/A	N/A	N/A	N/A	N/A	N/A	N/A	N/A	N/A	N/A	N/A	N/A	N/A	N/A	lncRNA		NC_007070.3:9850052-10041534				XR_411037.1	uncharacterized LOC102656521		XR_411037.1
630	gene629	LOC100577183	100577183	100577183	uncharacterized LOC100577183	N/A	N/A	N/A	N/A	N/A	N/A	N/A	N/A	N/A	N/A	N/A	N/A	N/A	N/A	N/A	N/A	N/A	N/A	N/A	N/A	N/A	N/A	N/A	N/A	lncRNA	GB43013	NC_007070.3:9858826-9863033				XR_411036.1	uncharacterized LOC100577183		XR_411036.1
631	gene630	LOC102656489	102656489	102656489	uncharacterized LOC102656489	N/A	N/A	N/A	N/A	N/A	N/A	N/A	N/A	N/A	N/A	N/A	N/A	N/A	N/A	N/A	N/A	N/A	N/A	N/A	N/A	N/A	N/A	N/A	N/A	protein_coding		NC_007070.3:10024169-10026030	XP_006567996.1	XM_006567933.1	PREDICTED: uncharacterized protein LOC102656489 [Apis mellifera]	XM_006567933.1	uncharacterized LOC102656489	XP_006567996.1	XM_006567933.1			XP_006567996.1
632	gene631	LOC102655140	102655140	102655140	uncharacterized LOC102655140	N/A	N/A	N/A	N/A	N/A	N/A	N/A	N/A	N/A	N/A	N/A	N/A	N/A	N/A	N/A	N/A	N/A	N/A	N/A	N/A	N/A	N/A	N/A	N/A	lncRNA		NC_007070.3:10122457-10137680				XR_411092.1	uncharacterized LOC102655140		XR_411092.1
633	gene632	LOC102655249	102655249	102655249	uncharacterized LOC102655249	N/A	N/A	N/A	N/A	N/A	N/A	N/A	N/A	N/A	N/A	N/A	N/A	N/A	N/A	N/A	N/A	N/A	N/A	N/A	N/A	N/A	N/A	N/A	N/A	protein_coding		NC_007070.3:10158064-10164603	XP_006568147.1	XM_006568084.1	PREDICTED: uncharacterized protein LOC102655249 [Apis mellifera]	XM_006568084.1	uncharacterized LOC102655249	XP_006568147.1	XM_006568084.1			XP_006568147.1
634	gene633	LOC102655214	102655214	102655214	uncharacterized LOC102655214	N/A	N/A	N/A	N/A	N/A	N/A	N/A	N/A	N/A	N/A	N/A	N/A	N/A	N/A	N/A	N/A	N/A	N/A	N/A	N/A	N/A	N/A	N/A	N/A	protein_coding		NC_007070.3:10164945-10167262	XP_006568146.1	XM_006568083.1	PREDICTED: uncharacterized protein LOC102655214 [Apis mellifera]	XM_006568083.1	uncharacterized LOC102655214	XP_006568146.1	XM_006568083.1			XP_006568146.1
635	gene634	LOC102655157	102655157	102655157	uncharacterized LOC102655157	N/A	N/A	N/A	N/A	N/A	N/A	N/A	N/A	N/A	N/A	N/A	N/A	N/A	N/A	N/A	N/A	N/A	N/A	N/A	N/A	N/A	N/A	N/A	N/A	protein_coding		NC_007070.3:10167573-10170876	XP_006568144.1	XM_006568081.1	PREDICTED: uncharacterized protein LOC102655157 isoform X1 [Apis mellifera]	XM_006568082.1	uncharacterized LOC102655157, transcript variant X2	XP_006568144.1 XP_006568145.1	XM_006568082.1 XM_006568081.1			XP_006568144.1
636	gene635	LOC102655493	102655493	102655493	UPF0602 protein C4orf47 homolog	N/A	N/A	N/A	N/A	N/A	N/A	N/A	N/A	N/A	N/A	N/A	N/A	N/A	N/A	N/A	N/A	N/A	N/A	N/A	N/A	N/A	N/A	N/A	N/A	protein_coding		NC_007070.3:10197779-10201633	XP_006568206.1	XM_006568143.1	PREDICTED: UPF0602 protein C4orf47 homolog [Apis mellifera]	XM_006568143.1	UPF0602 protein C4orf47 homolog	XP_006568206.1	XM_006568143.1			XP_006568206.1
637	gene636	LOC409608	409608	409608	obscurin-like	N/A	N/A	N/A	N/A	N/A	N/A	N/A	N/A	N/A	N/A	N/A	N/A	N/A	N/A	N/A	N/A	N/A	N/A	N/A	N/A	N/A	N/A	N/A	N/A	protein_coding	GB41047	NC_007070.3:10221841-10502457	XP_006568152.1	XM_006568089.1	PREDICTED: obscurin-like isoform X1 [Apis mellifera]	XM_006568089.1	obscurin-like, transcript variant X1	XP_006568155.1 XP_006568152.1 XP_006568154.1 XP_006568153.1	XM_006568091.1 XM_006568092.1 XM_006568090.1 XM_006568089.1	FBpp0298271	1e-110	XP_006568152.1	1e-110	IS reciprocal best hit	dpr14	FBgn0029974	FBgn0029974	defective proboscis extension response 14	dpr14
638	gene637	LOC100578747	100578747	100578747	uncharacterized LOC100578747	N/A	N/A	N/A	N/A	1.87083	0.0206663	N/A	N/A	N/A	N/A	N/A	N/A	N/A	N/A	N/A	N/A	N/A	N/A	N/A	N/A	N/A	N/A	N/A	N/A	protein_coding	GB41058	NC_007070.3:10248537-10372087	XP_006568148.1	XM_006568085.1	PREDICTED: uncharacterized protein LOC100578747 isoform X1 [Apis mellifera]	XR_411097.1	uncharacterized LOC100578747, transcript variant X6	XP_006568150.1 XP_006568149.1 XP_006568151.1 XP_006568148.1	XM_006568085.1 XR_411096.1 XR_411099.1 XM_006568088.1 XR_411098.1 XM_006568087.1 XM_006568086.1 XR_411097.1			XP_006568148.1
639	gene638	LOC102655437	102655437	102655437	uncharacterized LOC102655437	N/A	N/A	N/A	N/A	N/A	N/A	N/A	N/A	N/A	N/A	N/A	N/A	N/A	N/A	N/A	N/A	N/A	N/A	N/A	N/A	N/A	N/A	N/A	N/A	lncRNA		NC_007070.3:10377843-10380358				XR_411095.1	uncharacterized LOC102655437		XR_411095.1
640	gene639	LOC100576445	100576445	100576445	uncharacterized LOC100576445	N/A	N/A	N/A	N/A	N/A	N/A	N/A	N/A	N/A	N/A	N/A	N/A	N/A	N/A	N/A	N/A	N/A	N/A	N/A	N/A	N/A	N/A	N/A	N/A	lncRNA		NC_007070.3:10440382-10449120				XR_120406.2	uncharacterized LOC100576445		XR_120406.2
641	gene640	LOC100576860	100576860	100576860	uncharacterized LOC100576860	N/A	N/A	N/A	N/A	N/A	N/A	N/A	N/A	N/A	N/A	N/A	N/A	N/A	N/A	N/A	N/A	N/A	N/A	N/A	N/A	N/A	N/A	N/A	N/A	protein_coding	GB41060	NC_007070.3:10455317-10470205	XP_003251189.1	XM_003251141.2	PREDICTED: uncharacterized protein LOC100576860 isoform X1 [Apis mellifera]	XM_003251141.2	uncharacterized LOC100576860, transcript variant X1	XP_003251189.1	XR_411094.1 XM_003251141.2 XR_411093.1			XP_003251189.1
642	gene641	LOC409607	409607	409607	ubiquitin-conjugating enzyme E2 Q2-like	0.0925486	0.902489	0.442308	0.267876	-0.106911	0.884801	-0.219065	0.688831	-0.0662312	0.934493	0.236533	0.635596	0.256233	0.59049	-0.244771	0.616465	0.170798	0.746455	0.327803	0.453323	0.372677	0.3863	-0.0723515	0.928068	protein_coding	GB41046	NC_007070.3:10516312-10524467	XP_006568156.1	XM_006568093.1	PREDICTED: ubiquitin-conjugating enzyme E2 Q2-like isoform X1 [Apis mellifera]	XM_393110.5	ubiquitin-conjugating enzyme E2 Q2-like, transcript variant X2	XP_393110.1 XP_006568156.1	XM_006568093.1 XM_393110.5	FBpp0311475	0	XP_006568156.1	0	IS reciprocal best hit	CG2924	FBgn0023528	FBgn0023528	-	CG2924
643	gene642	LOC409606	409606	409606	uncharacterized LOC409606	0.397304	0.804733	0.335117	0.848143	0.244443	0.908387	0.436315	0.785451	-0.901607	0.416937	-1.00736	0.342269	-0.428489	0.731647	-0.712597	0.535782	0.00999705	0.995097	0.00304491	0.998029	0.305004	0.817855	0.444917	0.677627	protein_coding	GB41045	NC_007070.3:10525756-10541865	XP_006568164.1	XM_006568101.1	PREDICTED: uncharacterized protein LOC409606 isoform X1 [Apis mellifera]	XM_393109.5	uncharacterized LOC409606, transcript variant X5	XP_006568164.1 XP_006568166.1 XP_006568165.1 XP_393109.2 XP_006568167.1	XM_006568103.1 XM_393109.5 XM_006568101.1 XM_006568104.1 XM_006568102.1	FBpp0303294	2e-118	XP_006568164.1	2e-118	IS reciprocal best hit	CG43736	FBgn0263993	FBgn0263993	-	CG43736
644	gene643	LOC413468	413468	413468	protein ariadne-1 homolog	-0.154214	0.868565	-0.104146	0.919504	-0.120053	0.906041	0.023525	0.984462	0.107844	0.928721	-0.615087	0.365174	-0.853895	0.171754	-0.397184	0.599196	-0.583132	0.325469	-0.249144	0.798353	-0.443323	0.556986	-0.43093	0.562994	protein_coding	GB41063	NC_007070.3:10535529-10554663	XP_006568157.1	XM_006568094.1	PREDICTED: protein ariadne-1-like isoform X1 [Apis mellifera]	XM_006568095.1	protein ariadne-1 homolog, transcript variant X2	XP_396912.1 XP_006568157.1 XP_006568160.1 XP_006568159.1 XP_006568158.1	XM_006568094.1 XM_006568096.1 XM_006568095.1 XM_006568097.1 XM_396912.5	FBpp0305074	0	XP_006568157.1	0	IS reciprocal best hit	ari-1	FBgn0017418	FBgn0017418	ariadne 1	ari-1
645	gene644	LOC413467	413467	413467	serine/threonine-protein kinase ULK3-like	-0.272689	0.81693	0.0452543	0.977567	0.0570175	0.971529	-0.0424791	0.980506	0.0215931	0.988256	0.234547	0.788411	0.0495539	0.970058	0.00711555	0.995258	-0.130185	0.907234	0.0824769	0.953347	0.129703	0.915502	-0.215756	0.842421	protein_coding	GB41043	NC_007070.3:10542174-10550095	XP_003251181.1	XM_003251133.2	PREDICTED: serine/threonine-protein kinase ULK3-like isoformX1 [Apis mellifera]	XM_003251133.2	serine/threonine-protein kinase ULK3-like, transcript variant X1	XP_006568161.1 XP_006568163.1 XP_006568162.1 XP_003251181.1	XM_006568099.1 XM_006568098.1 XM_003251133.2 XM_006568100.1	FBpp0081533	3e-156	XP_003251181.1	3e-156	IS reciprocal best hit	CG8866	FBgn0037679	FBgn0037679	-	CG8866
646	gene645	LOC100579020	100579020	100579020	apoptosis regulator R1-like	0.025611	0.981516	0.559774	0.176737	0.0794644	0.931386	0.541111	0.192253	-0.465589	0.466846	-0.145111	0.88531	0.134597	0.892915	-0.0126687	0.99064	0.909924	0.0363539	0.792956	0.0945255	1.15321	0.00622886	0.547418	0.308463	protein_coding	GB41042	NC_007070.3:10555493-10559524	XP_003251184.1	XM_003251136.2	PREDICTED: apoptosis regulator R1-like [Apis mellifera]	XM_003251136.2	apoptosis regulator R1-like	XP_003251184.1	XM_003251136.2			XP_003251184.1
647	gene646	LOC100576102	100576102	100576102	uncharacterized LOC100576102	N/A	N/A	N/A	N/A	N/A	N/A	N/A	N/A	N/A	N/A	N/A	N/A	N/A	N/A	N/A	N/A	N/A	N/A	N/A	N/A	N/A	N/A	N/A	N/A	lncRNA		NC_007070.3:10560690-10562563				XR_120405.2	uncharacterized LOC100576102		XR_120405.2
648	gene647	Trnar-ucg	100579115	100579115	transfer RNA arginine (anticodon UCG)	N/A	N/A	N/A	N/A	N/A	N/A	N/A	N/A	N/A	N/A	N/A	N/A	N/A	N/A	N/A	N/A	N/A	N/A	N/A	N/A	N/A	N/A	N/A	N/A	tRNA		NC_007070.3:10580492-10580564
649	gene648	LOC409924	409924	409924	synaptic vesicle glycoprotein 2B-like	0.309132	0.516829	1.00839	0.00677306	0.249918	0.646267	0.846664	0.0214083	-0.913447	0.00622886	-0.484974	0.281369	-0.106798	0.896214	-0.58161	0.155135	-0.247472	0.633217	0.113682	0.89092	0.149553	0.837159	-0.472701	0.260729	protein_coding	GB41065	NC_007070.3:10582395-10585848	XP_006568168.1	XM_006568105.1	PREDICTED: synaptic vesicle glycoprotein 2B-like [Apis mellifera]	XM_006568105.1	synaptic vesicle glycoprotein 2B-like	XP_006568168.1	XM_006568105.1	FBpp0309234	0	XP_006568168.1	0	IS reciprocal best hit	CG3168	FBgn0029896	FBgn0029896	-	CG3168
650	gene649	RpL17	413470	413470	ribosomal protein L17	-0.165917	0.846995	0.120352	0.900091	0.0590207	0.958059	-0.000474941	0.999449	0.0362872	0.974453	-0.137417	0.873657	-0.205804	0.785082	0.086335	0.931532	-0.350508	0.50753	-0.197139	0.790946	-0.250477	0.707101	-0.148416	0.859835	protein_coding	GB41039	NC_007070.3:10585990-10587220	XP_003251182.1	XM_003251134.2	PREDICTED: 60S ribosomal protein L17 isoform 1 [Apis mellifera]	XM_003251134.2	ribosomal protein L17, transcript variant 1	XP_003251182.1 XP_396914.2	XM_396914.5 XM_003251134.2	FBpp0311459	7e-103	XP_003251182.1	7e-103	IS reciprocal best hit	RpL17	FBgn0029897	FBgn0029897	Ribosomal protein L17	RpL17
651	gene650	Dsor1	409925	409925	dual specificity mitogen-activated protein kinase kinase dSOR1	N/A	N/A	N/A	N/A	N/A	N/A	N/A	N/A	N/A	N/A	N/A	N/A	N/A	N/A	N/A	N/A	N/A	N/A	N/A	N/A	N/A	N/A	N/A	N/A	protein_coding	GB41067	NC_007070.3:10587767-10594510	XP_393416.2	XM_393416.5	PREDICTED: dual specificity mitogen-activated protein kinase kinase dSOR1 [Apis mellifera]	XM_393416.5	dual specificity mitogen-activated protein kinase kinase dSOR1	XP_393416.2	XM_393416.5	FBpp0309113	0	XP_393416.2	0	IS reciprocal best hit	Dsor1	FBgn0010269	FBgn0010269	Downstream of raf1	Dsor1
652	gene651	LOC413471	413471	413471	sodium/potassium-transporting ATPase subunit alpha-like	N/A	N/A	N/A	N/A	N/A	N/A	N/A	N/A	N/A	N/A	N/A	N/A	N/A	N/A	N/A	N/A	N/A	N/A	N/A	N/A	N/A	N/A	N/A	N/A	protein_coding	GB41038	NC_007070.3:10589185-10592555	XP_396915.4	XM_396915.4	PREDICTED: sodium/potassium-transporting ATPase subunit alpha-like [Apis mellifera]	XM_396915.4	sodium/potassium-transporting ATPase subunit alpha-like	XP_396915.4	XM_396915.4	FBpp0289428	0	XP_396915.4	0	NOT reciprocal best hit	Atpalpha	FBgn0002921	FBgn0002921	Na pump alpha subunit	Atpalpha
653	gene652	LOC551728	551728	551728	f-box/LRR-repeat protein 2-like	0.332062	0.625717	0.352166	0.590932	0.0486383	0.969973	0.44988	0.442413	-0.00403111	0.99663	-0.860522	0.107712	-0.129128	0.89859	-0.0618599	0.958078	0.699812	0.0963393	0.429533	0.459013	0.525135	0.320995	0.214303	0.791173	protein_coding	GB41037	NC_007070.3:10597767-10601905	XP_006568169.1	XM_006568106.1	PREDICTED: F-box/LRR-repeat protein 2-like isoform X3 [Apis mellifera]	XM_624116.4	f-box/LRR-repeat protein 2-like, transcript variant X2	XP_006568169.1 XP_624119.2	XM_006568106.1 XM_624116.4	FBpp0309766	3e-13	XP_006568169.1	3e-13	NOT reciprocal best hit	Ppa	FBgn0020257	FBgn0020257	Partner of paired	Ppa
654	gene653	mRpL12	409926	409926	mitochondrial ribosomal protein L12	-0.307369	0.491679	-0.118151	0.860342	-0.224669	0.661341	-0.0367414	0.966948	-0.0450406	0.956115	-0.00746261	0.993418	0.162693	0.77876	-0.114513	0.867835	-0.525982	0.103697	-0.216549	0.676593	-0.390029	0.330706	-0.367455	0.364614	protein_coding	GB41068	NC_007070.3:10602008-10604119	XP_393417.3	XM_393417.5	PREDICTED: 39S ribosomal protein L12, mitochondrial [Apis mellifera]	XM_393417.5	mitochondrial ribosomal protein L12	XP_393417.3	XM_393417.5	FBpp0076238	2e-34	XP_393417.3	2e-34	IS reciprocal best hit	mRpL12	FBgn0011787	FBgn0011787	mitochondrial ribosomal protein L12	mRpL12
655	gene654	LOC409927	409927	409927	pyridoxal-dependent decarboxylase domain-containing protein 1-like	-0.157649	0.792886	-0.519783	0.171892	-0.353879	0.416273	-0.215314	0.693172	0.028891	0.975231	0.447429	0.255306	0.616902	0.077369	-0.0870123	0.911874	0.485495	0.185165	0.586409	0.110334	0.785494	0.0235823	0.189887	0.751743	protein_coding	GB41069	NC_007070.3:10604673-10608429	XP_393418.3	XM_393418.5	PREDICTED: pyridoxal-dependent decarboxylase domain-containing protein 1-like isoform X2 [Apis mellifera]	XM_393418.5	pyridoxal-dependent decarboxylase domain-containing protein 1-like, transcript variant X2	XP_393418.3 XP_006568170.1	XM_006568107.1 XM_393418.5	FBpp0076892	0	XP_393418.3	0	IS reciprocal best hit	CG1486	FBgn0031174	FBgn0031174	-	CG1486
656	gene655	LOC413358	413358	413358	protein tweety-like	0.190786	0.892512	-0.632203	0.464599	-0.24711	0.824548	-0.263038	0.809006	-0.633541	0.3373	0.774807	0.112204	0.661926	0.279442	-0.0804595	0.954756	0.0030028	0.997458	0.280057	0.745781	0.940621	0.030385	-0.162861	0.877058	protein_coding	GB41036	NC_007070.3:10618094-10659997	XP_396803.2	XM_396803.4	PREDICTED: protein tweety-like [Apis mellifera]	XM_396803.4	protein tweety-like	XP_396803.2	XM_396803.4	FBpp0302934	3e-140	XP_396803.2	3e-140	IS reciprocal best hit	tty	FBgn0015558	FBgn0015558	tweety	tty
657	gene656	LOC100576288	100576288	100576288	uncharacterized LOC100576288	-0.293697	0.783966	-0.0465438	0.975231	-0.281054	0.780853	-0.159994	0.885109	0.301419	0.744442	0.714034	0.39501	0.394667	0.743111	0.200089	0.873884	0.153636	0.904703	-0.0906611	0.949235	0.116492	0.93172	0.404597	0.562727	protein_coding		NC_007070.3:10623355-10630330	XP_006568171.1	XM_006568108.1	PREDICTED: uncharacterized protein LOC100576288 isoform X1 [Apis mellifera]	XR_411102.1	uncharacterized LOC100576288, transcript variant X3	XP_006568171.1	XR_411119.1 XR_411120.1 XR_411116.1 XR_411117.1 XR_411118.1 XR_411121.1 XR_411122.1 XR_411109.1 XR_411106.1 XR_411101.1 XM_006568108.1 XR_411108.1 XR_411112.1 XR_411111.1 XR_411103.1 XR_411102.1 XR_411104.1 XR_411114.1 XR_411115.1 XR_411110.1 XR_411113.1 XR_411105.1 XR_411107.1			XP_006568171.1
658	gene657	LOC102656763	102656763	102656763	uncharacterized LOC102656763	N/A	N/A	N/A	N/A	N/A	N/A	N/A	N/A	N/A	N/A	N/A	N/A	N/A	N/A	N/A	N/A	N/A	N/A	N/A	N/A	N/A	N/A	N/A	N/A	lncRNA		NC_007070.3:10635343-10638596				XR_411100.1	uncharacterized LOC102656763		XR_411100.1
659	gene658	LOC413357	413357	413357	ubiquitin carboxyl-terminal hydrolase 31-like	0.200633	0.729079	0.0885237	0.913087	0.140635	0.838318	-0.17085	0.789291	0.320149	0.493332	0.268454	0.604387	-0.0207528	0.982995	-0.0180123	0.985796	0.461801	0.212383	0.525674	0.175839	0.324441	0.494975	0.271584	0.605231	protein_coding	GB41035	NC_007070.3:10660937-10674476	XP_396802.3	XM_396802.5	PREDICTED: ubiquitin carboxyl-terminal hydrolase 31-like isoform 1 [Apis mellifera]	XM_396802.5	ubiquitin carboxyl-terminal hydrolase 31-like, transcript variant 1	XP_396802.3	XM_396802.5	FBpp0310102	0	XP_396802.3	0	IS reciprocal best hit	Usp15-31	FBgn0050421	FBgn0050421	Ubiquitin specific protease 15/31	Usp15-31
660	gene659	LOC551581	551581	551581	galactokinase 2	-0.184209	0.746574	-1.02299	0.00182016	-0.12986	0.839735	-0.0170818	0.984173	-0.185038	0.741648	0.263137	0.588027	0.171488	0.770141	-0.304713	0.492417	-0.64432	0.0468239	-0.0140325	0.987996	0.197938	0.71414	-0.29034	0.509186	protein_coding	GB41073	NC_007070.3:10675645-10688876	XP_003251185.1	XM_003251137.2	PREDICTED: N-acetylgalactosamine kinase-like isoform X1 [Apis mellifera]	XR_411125.1	galactokinase 2, transcript variant X8	XP_006568173.1 XP_003251185.1 XP_006568174.1 XP_006568172.1 XP_006568175.1	XM_006568109.1 XM_006568111.1 XM_003251137.2 XM_006568110.1 XR_411125.1 XR_411124.1 XM_006568112.1 XR_411123.1	FBpp0292326	1e-114	XP_003251185.1	1e-114	IS reciprocal best hit	Galk	FBgn0263199	FBgn0263199	Galactokinase	Galk
661	gene660	LOC409078	409078	409078	uncharacterized LOC409078	N/A	N/A	N/A	N/A	0.448184	0.677008	0.513533	0.611647	N/A	N/A	N/A	N/A	N/A	N/A	N/A	N/A	N/A	N/A	N/A	N/A	N/A	N/A	N/A	N/A	protein_coding	GB41074	NC_007070.3:10692658-10715743	XP_006568176.1	XM_006568113.1	PREDICTED: uncharacterized protein LOC409078 isoform X1 [Apis mellifera]	XM_006568113.1	uncharacterized LOC409078, transcript variant X1	XP_006568181.1 XP_392603.3 XP_006568176.1 XP_006568177.1 XP_006568178.1 XP_006568179.1 XP_006568180.1	XM_392603.5 XM_006568118.1 XM_006568115.1 XM_006568117.1 XM_006568114.1 XM_006568116.1 XM_006568113.1	FBpp0303953	2e-32	XP_006568176.1	2e-32	IS reciprocal best hit	CG13288	FBgn0035648	FBgn0035648	-	CG13288
662	gene661	LOC726485	726485	726485	facilitated trehalose transporter Tret1-like	0.280428	0.601709	0.113194	0.889014	-0.165962	0.812746	-0.0334483	0.973867	-0.20829	0.742765	-0.216333	0.732829	-0.348275	0.503862	-0.362515	0.47113	-0.277303	0.629747	-0.542634	0.255068	-0.535494	0.270431	0.0338921	0.973469	protein_coding	GB41034	NC_007070.3:10716449-10718937	XP_001122217.2	XM_001122217.3	PREDICTED: facilitated trehalose transporter Tret1-like [Apis mellifera]	XM_001122217.3	facilitated trehalose transporter Tret1-like	XP_001122217.2	XM_001122217.3	FBpp0075675	4e-46	XP_001122217.2	4e-46	NOT reciprocal best hit	CG10960	FBgn0036316	FBgn0036316	-	CG10960
663	gene662	LOC726505	726505	726505	facilitated trehalose transporter Tret1-like	0.0434417	0.973933	0.635886	0.223101	1.00362	0.0283893	0.457721	0.449571	0.04411	0.971973	-0.220516	0.802873	-1.2546	0.0293855	0.0729303	0.953358	-0.910175	0.134627	-0.187715	0.871496	-1.23062	0.0753524	0.115863	0.927118	protein_coding	GB41033	NC_007070.3:10720362-10722640	XP_001122237.2	XM_001122237.3	PREDICTED: facilitated trehalose transporter Tret1-like [Apis mellifera]	XM_001122237.3	facilitated trehalose transporter Tret1-like	XP_001122237.2	XM_001122237.3	FBpp0075675	2e-76	XP_001122237.2	2e-76	NOT reciprocal best hit	CG10960	FBgn0036316	FBgn0036316	-	CG10960
664	gene663	LOC412114	412114	412114	ubiquitin carboxyl-terminal hydrolase 38-like	-0.125497	0.906207	0.179066	0.838925	0.00599454	0.995728	0.101788	0.922746	-0.178377	0.822656	-0.613156	0.234053	-0.413444	0.466486	-0.635967	0.209764	-0.074507	0.937268	-0.218579	0.766732	-0.102487	0.912531	-0.0522579	0.961292	protein_coding	GB41032	NC_007070.3:10723345-10727378	XP_006568182.1	XM_006568119.1	PREDICTED: ubiquitin carboxyl-terminal hydrolase 35-like [Apis mellifera]	XM_006568119.1	ubiquitin carboxyl-terminal hydrolase 38-like	XP_006568182.1	XM_006568119.1	FBpp0087062	9e-112	XP_006568182.1	9e-112	IS reciprocal best hit	DUBAI	FBgn0033738	FBgn0033738	Deubiquitinating apoptotic inhibitor	DUBAI
665	gene664	Mbs	726541	726541	myosin binding subunit	0.163178	0.843364	0.095158	0.92523	0.250916	0.719268	0.00446074	0.995749	-0.365572	0.50034	-0.289851	0.622936	-0.320048	0.576321	-0.0553851	0.956654	0.323368	0.508905	0.302932	0.591924	-0.0521856	0.96064	0.394753	0.426783	protein_coding	GB41075	NC_007070.3:10727834-10742435	XP_006568207.1	XM_006568144.1	PREDICTED: protein phosphatase 1 regulatory subunit 12A [Apis mellifera]	XM_006568144.1	myosin binding subunit	XP_006568207.1	XM_006568144.1	FBpp0290790	2e-95	XP_006568207.1	2e-95	IS reciprocal best hit	Mbs	FBgn0005536	FBgn0005536	Myosin binding subunit	Mbs
666	gene665	LOC102654365	102654365	102654365	glutamyl-tRNA(Gln) amidotransferase subunit B, mitochondrial-like	0.265125	0.684762	0.0780031	0.937498	0.153981	0.850345	0.124221	0.89206	-0.408881	0.489982	-1.51983	0.378827	-0.643894	0.203701	0.0997245	0.918761	0.274031	0.663087	-0.153342	0.873884	-0.182982	0.833519	0.40416	0.484896	protein_coding		NC_007070.3:10744391-10745843	XP_006568183.1	XM_006568120.1	PREDICTED: glutamyl-tRNA(Gln) amidotransferase subunit B, mitochondrial-like isoform X1 [Apis mellifera]	XM_006568120.1	glutamyl-tRNA(Gln) amidotransferase subunit B, mitochondrial-like, transcript variant X1	XP_006568185.1 XP_006568183.1 XP_006568184.1	XM_006568120.1 XM_006568122.1 XM_006568121.1	FBpp0083969	2e-119	XP_006568183.1	2e-119	IS reciprocal best hit	GatB	FBgn0039153	FBgn0039153	Glutamyl-tRNA amidotransferase, subunit B	GatB
667	gene666	LOC727186	727186	727186	uncharacterized LOC727186	0.766	0.13187	1.05507	0.0167955	-0.0210548	0.986804	0.255447	0.760025	-1.37602	0.00255702	-1.22265	0.010303	0.466601	0.329688	-0.73418	0.108848	-0.594074	0.135666	-0.258125	0.658123	-0.289224	0.599832	-0.176455	0.794774	protein_coding		NC_007070.3:10746649-10747432	XP_001122896.1	XM_001122896.3	PREDICTED: dolichol-phosphate mannosyltransferase subunit 3-like [Apis mellifera]	XM_001122896.3	uncharacterized LOC727186	XP_001122896.1	XM_001122896.3	FBpp0099388	1e-12	XP_001122896.1	1e-12	IS reciprocal best hit	CG33977	FBgn0053977	FBgn0053977	-	CG33977
668	gene667	LOC409340	409340	409340	UV excision repair protein RAD23 homolog B-like	-0.0615061	0.937157	0.295125	0.496663	-0.274401	0.544189	-0.143823	0.812504	-0.425794	0.258225	-0.914016	0.00255702	0.0183506	0.984209	-0.496313	0.16783	-0.147331	0.786363	0.0268217	0.976065	0.0958612	0.894619	0.111934	0.871396	protein_coding	GB41030	NC_007070.3:10748029-10751234	XP_006568186.1	XM_006568123.1	PREDICTED: UV excision repair protein RAD23 homolog B-like isoform X3 [Apis mellifera]	XM_006568123.1	UV excision repair protein RAD23 homolog B-like, transcript variant X3	XP_623093.2 XP_006568186.1	XM_623090.4 XM_006568123.1	FBpp0305835	8e-105	XP_006568186.1	8e-105	IS reciprocal best hit	Rad23	FBgn0026777	FBgn0026777	Rad23	Rad23
669	gene668	LOC411573	411573	411573	cell cycle control protein 50A-like	0.0292764	0.995785	-0.451013	0.976561	0.00553897	0.996369	-0.057504	0.994341	-0.403792	0.961854	-0.662262	0.930843	-0.404518	0.959351	-0.56878	0.94769	0.0237498	0.996953	-0.281022	0.976927	-0.268668	0.975563	-0.134886	0.989345	protein_coding	GB41029	NC_007070.3:10752777-10756826	XP_006568187.1	XM_006568124.1	PREDICTED: cell cycle control protein 50A-like isoform X2 [Apis mellifera]	XM_395044.5	cell cycle control protein 50A-like, transcript variant X1	XP_006568187.1 XP_006568188.1 XP_006568189.1 XP_006568190.1 XP_395044.2	XM_006568125.1 XM_006568127.1 XM_395044.5 XM_006568124.1 XM_006568126.1	FBpp0074076	4e-163	XP_006568187.1	4e-163	IS reciprocal best hit	CG9947	FBgn0030752	FBgn0030752	-	CG9947
670	gene669	LOC102655608	102655608	102655608	uncharacterized LOC102655608	N/A	N/A	N/A	N/A	N/A	N/A	N/A	N/A	N/A	N/A	N/A	N/A	N/A	N/A	N/A	N/A	N/A	N/A	N/A	N/A	N/A	N/A	N/A	N/A	protein_coding		NC_007070.3:10756520-10757218	XP_006568208.1	XM_006568145.1	PREDICTED: uncharacterized protein LOC102655608 [Apis mellifera]	XM_006568145.1	uncharacterized LOC102655608	XP_006568208.1	XM_006568145.1			XP_006568208.1
671	gene670	Atp5a1	409114	409114	ATP synthase, H+ transporting, mitochondrial F1 complex, alpha subunit 1	-0.402088	0.519968	-0.577341	0.286899	-0.124092	0.904981	-0.0850146	0.941647	0.00517002	0.995728	-0.234492	0.741909	-0.227782	0.752745	0.209043	0.790139	-0.420726	0.413617	-0.204637	0.797836	-0.484969	0.358106	0.181054	0.833982	protein_coding	GB41028	NC_007070.3:10757183-10760826	XP_392639.1	XM_392639.5	PREDICTED: ATP synthase subunit alpha, mitochondrial isoform 1 [Apis mellifera]	XM_392639.5	ATP synthase, H+ transporting, mitochondrial F1 complex, alpha subunit 1, transcript variant 1	XP_392639.1	XM_392639.5	FBpp0071794	0	XP_392639.1	0	IS reciprocal best hit	blw	FBgn0011211	FBgn0011211	bellwether	blw
672	gene671	Gbeta5	409113	409113	Gbeta5 protein	-0.309008	0.553588	-0.241476	0.677905	-0.0717963	0.934423	-0.224385	0.706698	-0.0922406	0.90917	0.00291138	0.997473	-0.658811	0.103697	-0.309233	0.54329	-0.356526	0.418491	-0.241143	0.678119	-0.442971	0.323048	-0.446224	0.315271	protein_coding	GB41079	NC_007070.3:10761587-10763748	XP_006568191.1	XM_006568128.1	PREDICTED: guanine nucleotide-binding protein subunit beta-5 isoform X1 [Apis mellifera]	XM_006568128.1	Gbeta5 protein, transcript variant X1	XP_006568191.1 XP_006568192.1	XM_006568128.1 XM_006568129.1	FBpp0071137	0	XP_006568191.1	0	IS reciprocal best hit	Gbeta5	FBgn0030011	FBgn0030011	Gbeta5	Gbeta5
673	gene672	LOC411572	411572	411572	ubiquitin carboxyl-terminal hydrolase 14-like	0.135009	0.84816	0.0295023	0.974845	0.0496629	0.956531	-0.346111	0.479142	-0.240833	0.645272	-0.00435307	0.995668	0.429133	0.274835	0.0965068	0.892376	0.997825	0.00099792	0.502135	0.18574	0.71154	0.0354329	0.593719	0.0959538	protein_coding	GB41080	NC_007070.3:10763891-10766434	XP_395043.3	XM_395043.5	PREDICTED: ubiquitin carboxyl-terminal hydrolase 14-like isoform 2 [Apis mellifera]	XM_395043.5	ubiquitin carboxyl-terminal hydrolase 14-like, transcript variant 2	XP_395043.3	XM_395043.5	FBpp0304059	0	XP_395043.3	0	IS reciprocal best hit	Usp14	FBgn0032216	FBgn0032216	Ubiquitin specific protease 14	Usp14
674	gene673	LOC412588	412588	412588	tyrosine-protein kinase Src42A-like	-0.0927147	0.913319	-0.164194	0.816588	-0.383731	0.428356	-0.085188	0.919309	-0.139301	0.831639	-0.0938717	0.901407	0.078459	0.919604	-0.262269	0.601816	0.530496	0.121229	0.375712	0.396155	0.527733	0.16257	0.150929	0.822112	protein_coding	GB41082	NC_007070.3:10766879-10775928	XP_006568193.1	XM_006568130.1	PREDICTED: tyrosine-protein kinase Src42A-like isoform X2 [Apis mellifera]	XM_006568136.1	tyrosine-protein kinase Src42A-like, transcript variant X8	XP_396043.3 XP_006568194.1 XP_006568195.1 XP_006568198.1 XP_006568199.1 XP_006568193.1 XP_006568196.1 XP_006568197.1	XM_006568136.1 XM_006568133.1 XM_006568132.1 XM_006568135.1 XM_006568134.1 XM_006568131.1 XM_006568130.1 XM_396043.5	FBpp0307254	0	XP_006568193.1	0	IS reciprocal best hit	Src42A	FBgn0264959	FBgn0264959	Src oncogene at 42A	Src42A
675	gene674	Rab23	410157	410157	Rab23 protein	0.101933	0.912395	0.12785	0.88176	-0.23501	0.740759	0.231833	0.725768	0.350914	0.588677	-0.000333564	0.999615	-0.124576	0.904443	0.0249613	0.984534	-0.589382	0.279328	0.0737594	0.949995	-0.486996	0.439812	-0.230612	0.785082	protein_coding	GB41083	NC_007070.3:10778528-10789823	XP_006568200.1	XM_006568137.1	PREDICTED: ras-related protein Rab-23 isoform X3 [Apis mellifera]	XR_411126.1	Rab23 protein, transcript variant X5	XP_006568201.1 XP_003251188.1 XP_393641.3 XP_006568200.1	XR_411126.1 XM_006568138.1 XM_003251140.2 XM_006568137.1 XM_393641.5	FBpp0078376	2e-63	XP_006568200.1	2e-63	IS reciprocal best hit	Rab23	FBgn0037364	FBgn0037364	Rab23	Rab23
676	gene675	LOC551546	551546	551546	BAG family molecular chaperone regulator 2-like	-0.565824	0.223611	-0.554239	0.248928	-0.36932	0.506642	-0.382491	0.477933	0.000914893	0.996663	-0.148158	0.858333	-0.114253	0.89788	-0.136289	0.869281	-0.382148	0.470734	-0.172586	0.829041	-0.352449	0.555826	-0.185057	0.814262	protein_coding	GB41027	NC_007070.3:10790844-10792881	XP_623942.2	XM_623939.4	PREDICTED: BAG family molecular chaperone regulator 2-like [Apis mellifera]	XM_623939.4	BAG family molecular chaperone regulator 2-like	XP_623942.2	XM_623939.4	FBpp0075353	2e-40	XP_623942.2	2e-40	IS reciprocal best hit	CG7945	FBgn0036505	FBgn0036505	-	CG7945
677	gene676	RpL38	725383	725383	ribosomal protein L38	-0.0136713	0.99064	0.170665	0.840671	0.0933068	0.925596	0.162165	0.854819	-0.104213	0.914066	0.102472	0.919562	0.33242	0.601908	0.0613256	0.955852	-0.452403	0.347609	-0.252394	0.714467	-0.0623942	0.952972	-0.153462	0.855002	protein_coding	GB41084	NC_007070.3:10793569-10794429	XP_001120263.1	XM_001120263.3	PREDICTED: 60S ribosomal protein L38 [Apis mellifera]	XM_001120263.3	ribosomal protein L38	XP_001120263.1	XM_001120263.3	FBpp0110412	2e-35	XP_001120263.1	2e-35	IS reciprocal best hit	RpL38	FBgn0040007	FBgn0040007	Ribosomal protein L38	RpL38
678	gene677	LOC727263	727263	727263	uncharacterized LOC727263	0.481884	0.186164	0.465684	0.205655	0.51286	0.14839	0.26587	0.570942	0.22096	0.662385	0.184214	0.733341	0.104074	0.878347	0.179306	0.74735	-0.0354128	0.965145	-0.0297537	0.972883	0.0383345	0.965346	0.123233	0.841864	protein_coding	GB41025	NC_007070.3:10796617-10800588	XP_001122973.2	XM_001122973.3	PREDICTED: chromobox protein homolog 5-like [Apis mellifera]	XM_001122973.3	uncharacterized LOC727263	XP_001122973.2	XM_001122973.3	FBpp0309487	3e-13	XP_001122973.2	3e-13	IS reciprocal best hit	CG8289	FBgn0030854	FBgn0030854	-	CG8289
679	gene678	LOC727267	727267	727267	tektin-2-like	-0.252876	0.894975	-0.553515	0.725652	-0.0280306	0.990426	-0.341963	0.831573	-0.0773495	0.969	-0.113493	0.958284	0.061566	0.977077	0.159454	0.920994	-0.161268	0.928435	-0.343999	0.811148	-0.302314	0.846811	-0.194178	0.915924	protein_coding	GB41085	NC_007070.3:10801359-10803687	XP_001122977.1	XM_001122977.3	PREDICTED: tektin-B1-like isoform X1 [Apis mellifera]	XM_001122977.3	tektin-2-like, transcript variant X1	XP_006568204.1 XP_006568205.1 XP_001122977.1	XM_006568142.1 XM_006568141.1 XM_001122977.3	FBpp0302027	6e-135	XP_001122977.1	6e-135	IS reciprocal best hit	CG3085	FBgn0034816	FBgn0034816	-	CG3085
680	gene679	LOC412410	412410	412410	u3 small nucleolar RNA-associated protein 6 homolog	0.581306	0.150015	0.552953	0.179361	0.229029	0.700706	-0.054853	0.953339	-0.484641	0.284685	-0.0743777	0.935637	0.0272975	0.978722	-0.212716	0.736084	0.471209	0.216447	0.21805	0.71414	0.360777	0.449111	0.161544	0.815968	protein_coding	GB41024	NC_007070.3:10803527-10806520	XP_006568202.1	XM_006568139.1	PREDICTED: U3 small nucleolar RNA-associated protein 6 homolog isoform X1 [Apis mellifera]	XM_395867.5	u3 small nucleolar RNA-associated protein 6 homolog, transcript variant X3	XP_395867.4 XP_006568203.1 XP_006568202.1	XM_395867.5 XM_006568139.1 XM_006568140.1	FBpp0071288	1e-75	XP_006568202.1	1e-75	IS reciprocal best hit	CG7246	FBgn0030081	FBgn0030081	-	CG7246
681	gene680	LOC102656299	102656299	102656299	uncharacterized LOC102656299	N/A	N/A	N/A	N/A	N/A	N/A	N/A	N/A	N/A	N/A	N/A	N/A	N/A	N/A	N/A	N/A	N/A	N/A	N/A	N/A	N/A	N/A	N/A	N/A	lncRNA		NC_007070.3:10874799-10878980				XR_411223.1	uncharacterized LOC102656299, transcript variant X1		XR_411227.1 XR_411225.1 XR_411223.1 XR_411226.1 XR_411224.1
682	gene681	DNaseII	413489	413489	deoxyribonuclease II	0.0448002	0.964637	-0.066519	0.945518	0.316442	0.550705	0.26145	0.651697	0.491874	0.320372	0.48299	0.365174	0.041822	0.972496	0.627311	0.170098	0.54157	0.234311	-0.411977	0.498192	-0.0913772	0.929985	-0.0158979	0.989383	protein_coding	GB46537	NC_007070.3:10879991-10887618	XP_396933.1	XM_396933.5	PREDICTED: cell death-related nuclease 6 isoform X1 [Apis mellifera]	XR_411222.1	deoxyribonuclease II, transcript variant X2	XP_396933.1	XR_411222.1 XM_396933.5	FBpp0082962	3e-68	XP_396933.1	3e-68	IS reciprocal best hit	DNaseII	FBgn0000477	FBgn0000477	Deoxyribonuclease II	DNaseII
683	gene682	LOC413488	413488	413488	protein vav-like	0.0747945	0.945197	-0.20983	0.793294	-0.111858	0.917017	0.0240642	0.984602	-0.175002	0.820846	-0.187108	0.803256	-0.20014	0.793333	-0.173249	0.826742	-0.0290949	0.978391	0.0570398	0.959142	0.190182	0.818797	-0.00541755	0.995848	protein_coding	GB46539	NC_007070.3:10888202-10893174	XP_006568540.1	XM_006568477.1	PREDICTED: protein vav-like isoform X1 [Apis mellifera]	XM_006568477.1	protein vav-like, transcript variant X1	XP_006568542.1 XP_006568540.1 XP_006568541.1	XM_006568477.1 XM_006568478.1 XM_006568479.1	FBpp0074449	0	XP_006568540.1	0	IS reciprocal best hit	Vav	FBgn0040068	FBgn0040068	Vav ortholog (H. sapiens)	Vav
684	gene683	torp4a	724985	724985	torsin-like protein	-0.398706	0.671553	-0.158466	0.894718	-0.417675	0.669297	-0.0912458	0.945863	-0.369486	0.70917	-0.256423	0.813575	0.0462008	0.976268	-0.0111944	0.994374	-0.228324	0.815348	0.174588	0.877058	0.0662918	0.966046	0.388305	0.632392	protein_coding	GB46536	NC_007070.3:10892642-10894618	XP_001120885.2	XM_001120885.3	PREDICTED: torsin-like protein [Apis mellifera]	XM_001120885.3	torsin-like protein	XP_001120885.2	XM_001120885.3	FBpp0311758	3e-74	XP_001120885.2	3e-74	IS reciprocal best hit	Torsin	FBgn0025615	FBgn0025615	Torsin	Torsin
685	gene684	LOC413486	413486	413486	cytochrome b5-like	-0.130309	0.835143	-0.0201937	0.982009	-0.0475304	0.955943	-0.130458	0.834042	0.0684491	0.927648	0.355321	0.382213	0.224228	0.654338	0.0654601	0.93301	0.0477225	0.949992	0.0178958	0.985146	-0.0823462	0.909957	-0.136701	0.823384	protein_coding	GB46540	NC_007070.3:10895012-10896433	XP_396930.1	XM_396930.5	PREDICTED: cytochrome b5-like isoform X2 [Apis mellifera]	XM_006568480.1	cytochrome b5-like, transcript variant X1	XP_396930.1 XP_006568543.1	XM_396930.5 XM_006568480.1	FBpp0087979	3e-42	XP_396930.1	3e-42	IS reciprocal best hit	Cyt-b5	FBgn0264294	FBgn0264294	Cytochrome b5	Cyt-b5
686	gene685	LOC409932	409932	409932	B(0,+)-type amino acid transporter 1-like	-0.549411	0.183711	-1.18686	0.0171941	-0.464868	0.326383	-0.367848	0.419042	0.0833501	0.925339	-0.265802	0.670102	-0.217754	0.742339	-0.0119335	0.990027	-0.965323	0.00622886	-0.673348	0.119238	-0.670413	0.123602	-0.245527	0.692429	protein_coding	GB46541	NC_007070.3:10897800-10905579	XP_006568545.1	XM_006568482.1	PREDICTED: B(0,+)-type amino acid transporter 1-like isoform X1 [Apis mellifera]	XM_006568483.1	B(0,+)-type amino acid transporter 1-like, transcript variant X2	XP_006568545.1 XP_006568546.1	XM_006568483.1 XM_006568482.1	FBpp0073761	0	XP_006568545.1	0	IS reciprocal best hit	CG9413	FBgn0030574	FBgn0030574	-	CG9413
687	gene686	LOC100578734	100578734	100578734	uncharacterized LOC100578734	0.898241	0.420238	2.0077	0.0338858	0.961585	0.429917	0.16019	0.945977	-0.0258183	0.993176	0.376385	0.858877	0.837205	0.484147	0.416984	0.815369	-0.41077	0.77753	0.258856	0.870975	0.130042	0.950633	0.039984	0.986798	protein_coding		NC_007070.3:10905460-10906576	XP_003251236.1	XM_003251188.2	PREDICTED: uncharacterized protein C1orf131 homolog isoform X1 [Apis mellifera]	XM_003251188.2	uncharacterized LOC100578734, transcript variant X1	XP_006568544.1 XP_003251236.1	XM_003251188.2 XM_006568481.1			XP_003251236.1
688	gene687	LOC413484	413484	413484	uncharacterized LOC413484	-0.646711	0.0622415	-0.553332	0.124854	-0.487105	0.190226	-0.13603	0.827336	-0.193236	0.737572	-0.369474	0.389419	-0.436881	0.279647	-0.0591596	0.942366	-0.351851	0.385699	-0.488092	0.221554	-0.3327	0.469714	-0.0713794	0.929871	protein_coding	GB46542	NC_007070.3:10906606-10907773	XP_006568548.1	XM_006568485.1	PREDICTED: exosome complex component RRP4-like [Apis mellifera]	XM_006568485.1	uncharacterized LOC413484	XP_006568548.1	XM_006568485.1	FBpp0309932	3e-125	XP_006568548.1	3e-125	IS reciprocal best hit	Rrp4	FBgn0034879	FBgn0034879	Rrp4	Rrp4
689	gene688	LOC102656684	102656684	102656684	nicotinamidase-like	0.24835	0.668659	0.588405	0.123602	-0.0558288	0.953394	0.13627	0.85233	-0.731847	0.0408498	-0.359262	0.447288	-0.451287	0.26464	0.23532	0.645319	0.469993	0.16875	0.0116153	0.989532	0.529689	0.169643	0.537977	0.139533	protein_coding		NC_007070.3:10908141-10909622	XP_006568547.1	XM_006568484.1	PREDICTED: nicotinamidase-like [Apis mellifera]	XM_006568484.1	nicotinamidase-like	XP_006568547.1	XM_006568484.1	FBpp0307398	1e-177	XP_006568547.1	1e-177	IS reciprocal best hit	Naam	FBgn0051216	FBgn0051216	Nicotinamide amidase	Naam
690	gene689	LOC552599	552599	552599	DNA-directed RNA polymerase II subunit RPB7-like	-0.164857	0.770069	-0.357349	0.377005	-0.108555	0.870681	-0.0968231	0.888731	0.136544	0.825523	0.311677	0.484841	0.589953	0.0758093	0.22673	0.653807	-0.262285	0.550705	-0.0715935	0.927735	-0.296029	0.512866	-0.301619	0.508318	protein_coding	GB46544	NC_007070.3:10911526-10912773	XP_624976.2	XM_624973.3	PREDICTED: DNA-directed RNA polymerase II subunit RPB7-like [Apis mellifera]	XM_624973.3	DNA-directed RNA polymerase II subunit RPB7-like	XP_624976.2	XM_624973.3	FBpp0082591	4e-114	XP_624976.2	4e-114	IS reciprocal best hit	Rpb7	FBgn0051155	FBgn0051155	Rpb7	Rpb7
691	gene690	LOC725740	725740	725740	uncharacterized LOC725740	0.287597	0.524051	0.417767	0.279647	0.206903	0.693804	0.0564543	0.94564	-0.548427	0.154035	-0.716659	0.0514384	0.155456	0.807486	0.0633556	0.941371	-0.0625373	0.934185	-0.00993163	0.991191	-0.220547	0.681824	0.211725	0.691919	protein_coding	GB46534	NC_007070.3:10913210-10915457	XP_001121552.2	XM_001121552.3	PREDICTED: uncharacterized protein LOC725740 isoform X1 [Apis mellifera]	XM_001121552.3	uncharacterized LOC725740, transcript variant X1	XP_001121552.2 XP_006568549.1	XM_006568486.1 XM_001121552.3	FBpp0072116	1e-51	XP_001121552.2	1e-51	IS reciprocal best hit	CG16787	FBgn0034940	FBgn0034940	-	CG16787
692	gene691	LOC552625	552625	552625	putative GTP-binding protein Parf-like	0.299242	0.650656	0.667992	0.139533	0.45488	0.411007	-0.0650467	0.954574	0.125737	0.871253	-0.3261	0.563406	-0.15068	0.840057	-0.196771	0.770965	0.0860068	0.922208	0.104498	0.905566	0.0503381	0.962056	-0.0244345	0.982964	protein_coding	GB46533	NC_007070.3:10916044-10919204	XP_006568550.1	XM_006568487.1	PREDICTED: rab-like protein 6-like isoform X1 [Apis mellifera]	XM_006568487.1	putative GTP-binding protein Parf-like, transcript variant X1	XP_006568551.1 XP_006568550.1	XM_006568487.1 XM_006568488.1	FBpp0304216	1e-08	XP_006568550.1	1e-08	NOT reciprocal best hit	Rab19	FBgn0015793	FBgn0015793	Rab19	Rab19
693	gene692	Bzd	412195	412195	buzidau	0.124077	0.852959	0.422907	0.271464	-0.0170048	0.985412	0.277601	0.551531	-0.101819	0.884995	-0.361673	0.405717	-0.377456	0.359961	-0.114113	0.865274	-0.697357	0.0256695	-0.312952	0.483942	-0.521126	0.147243	-0.484929	0.189207	protein_coding	GB46532	NC_007070.3:10919528-10921832	XP_625013.1	XM_625010.3	PREDICTED: histone-lysine N-methyltransferase SMYD3 [Apis mellifera]	XM_625010.3	buzidau	XP_625013.1	XM_625010.3	FBpp0070431	1e-138	XP_625013.1	1e-138	IS reciprocal best hit	Smyd3	FBgn0011566	FBgn0011566	SET and MYND domain containing, class 3	Smyd3
694	gene693	LOC409701	409701	409701	uncharacterized LOC409701	0.664735	0.296734	N/A	N/A	N/A	N/A	N/A	N/A	N/A	N/A	N/A	N/A	N/A	N/A	N/A	N/A	-0.423162	0.559192	-0.858657	0.199864	0.00181799	0.998239	-0.884281	0.185878	protein_coding	GB46547	NC_007070.3:10945151-11028506	XP_006568552.1	XM_006568489.1	PREDICTED: uncharacterized protein LOC409701 isoform X1 [Apis mellifera]	XR_411229.1	uncharacterized LOC409701, transcript variant X9	XP_393199.3 XP_006568552.1 XP_006568553.1 XP_006568556.1 XP_006568557.1 XP_006568554.1 XP_006568555.1	XR_411228.1 XM_006568489.1 XM_006568494.1 XR_411229.1 XM_006568490.1 XM_006568492.1 XM_006568491.1 XM_006568493.1 XM_393199.4	FBpp0073986	1e-44	XP_006568552.1	1e-44	IS reciprocal best hit	dpr18	FBgn0030723	FBgn0030723	defective proboscis extension response 18	dpr18
695	gene694	LOC102653825	102653825	102653825	uncharacterized LOC102653825	N/A	N/A	N/A	N/A	N/A	N/A	N/A	N/A	N/A	N/A	N/A	N/A	N/A	N/A	N/A	N/A	N/A	N/A	N/A	N/A	N/A	N/A	N/A	N/A	lncRNA		NC_007070.3:11031672-11036415				XR_411231.1	uncharacterized LOC102653825, transcript variant X2		XR_411231.1 XR_411230.1
696	gene695	LOC102653872	102653872	102653872	uncharacterized LOC102653872	N/A	N/A	N/A	N/A	N/A	N/A	N/A	N/A	N/A	N/A	N/A	N/A	N/A	N/A	N/A	N/A	N/A	N/A	N/A	N/A	N/A	N/A	N/A	N/A	lncRNA		NC_007070.3:11039102-11040085				XR_411232.1	uncharacterized LOC102653872		XR_411232.1
697	gene696	LOC102654213	102654213	102654213	uncharacterized LOC102654213	N/A	N/A	N/A	N/A	N/A	N/A	N/A	N/A	N/A	N/A	N/A	N/A	N/A	N/A	N/A	N/A	N/A	N/A	N/A	N/A	N/A	N/A	N/A	N/A	lncRNA		NC_007070.3:11090680-11091589				XR_411236.1	uncharacterized LOC102654213		XR_411236.1
698	gene697	Crzr	409042	409042	corazonin receptor	0.912646	0.0527701	-0.533346	0.426947	2.41347	0.00099792	1.7911	0.00099792	-0.136911	0.855385	0.220221	0.723234	-0.543848	0.223853	-1.0286	0.00509248	-0.0529232	0.953008	-1.18062	0.00099792	-1.91301	0.00099792	-1.65348	0.00099792	protein_coding	GB44824	NC_007070.3:11104416-11117633	NP_001137393.1	NM_001143921.1	corazonin receptor [Apis mellifera]	XM_006568495.1	corazonin receptor, transcript variant X1	XP_006568559.1 NP_001137393.1 XP_006568560.1 XP_006568558.1	XM_006568495.1 XM_006568497.1 NM_001143921.1 XM_006568496.1	FBpp0075721	2e-118	NP_001137393.1	2e-118	IS reciprocal best hit	CrzR	FBgn0036278	FBgn0036278	Corazonin receptor	CrzR
699	gene698	LOC102654114	102654114	102654114	histone H1, gonadal-like	N/A	N/A	N/A	N/A	N/A	N/A	N/A	N/A	N/A	N/A	N/A	N/A	N/A	N/A	N/A	N/A	N/A	N/A	N/A	N/A	N/A	N/A	N/A	N/A	protein_coding		NC_007070.3:11106090-11110665	XP_006568561.1	XM_006568498.1	PREDICTED: histone H1, gonadal-like isoform X1 [Apis mellifera]	XM_006568499.1	histone H1, gonadal-like, transcript variant X2	XP_006568562.1 XP_006568561.1 XP_006568563.1	XM_006568498.1 XM_006568500.1 XM_006568499.1			XP_006568561.1
700	gene699	LOC412813	412813	412813	uncharacterized LOC412813	N/A	N/A	N/A	N/A	N/A	N/A	N/A	N/A	N/A	N/A	N/A	N/A	N/A	N/A	N/A	N/A	N/A	N/A	N/A	N/A	N/A	N/A	N/A	N/A	protein_coding	GB44821	NC_007070.3:11132142-11281576	XP_006568564.1	XM_006568501.1	PREDICTED: neuronal growth regulator 1-like, partial [Apis mellifera]	XM_006568501.1	uncharacterized LOC412813	XP_006568564.1	XM_006568501.1	FBpp0072491	1e-111	XP_006568564.1	1e-111	IS reciprocal best hit	dpr20	FBgn0035170	FBgn0035170	defective proboscis extension response 20	dpr20
701	gene700	LOC102654043	102654043	102654043	uncharacterized LOC102654043	N/A	N/A	N/A	N/A	N/A	N/A	N/A	N/A	N/A	N/A	N/A	N/A	N/A	N/A	N/A	N/A	N/A	N/A	N/A	N/A	N/A	N/A	N/A	N/A	lncRNA		NC_007070.3:11181227-11230309				XR_411234.1	uncharacterized LOC102654043		XR_411234.1
702	gene701	LOC102654013	102654013	102654013	uncharacterized LOC102654013	N/A	N/A	N/A	N/A	N/A	N/A	N/A	N/A	N/A	N/A	N/A	N/A	N/A	N/A	N/A	N/A	N/A	N/A	N/A	N/A	N/A	N/A	N/A	N/A	lncRNA		NC_007070.3:11210963-11218126				XR_411233.1	uncharacterized LOC102654013		XR_411233.1
703	gene702	LOC102654071	102654071	102654071	uncharacterized LOC102654071	N/A	N/A	N/A	N/A	N/A	N/A	N/A	N/A	N/A	N/A	N/A	N/A	N/A	N/A	N/A	N/A	N/A	N/A	N/A	N/A	N/A	N/A	N/A	N/A	lncRNA		NC_007070.3:11339680-11378501				XR_411235.1	uncharacterized LOC102654071		XR_411235.1
704	gene703	LOC725189	725189	725189	uncharacterized LOC725189	0.548546	0.239877	0.758584	0.0553844	0.698776	0.0795703	0.443898	0.329469	0.086229	0.908655	1.18125	0.00182016	0.33899	0.450851	0.160866	0.788076	-0.0373194	0.96544	0.320111	0.509045	0.582645	0.144736	-0.059561	0.943645	protein_coding	GB40871	NC_007070.3:11535081-11548720	XP_001121063.2	XM_001121063.3	PREDICTED: protein bric-a-brac 1-like [Apis mellifera]	XM_001121063.3	uncharacterized LOC725189	XP_001121063.2	XM_001121063.3	FBpp0305467	2e-69	XP_001121063.2	2e-69	IS reciprocal best hit	bab1	FBgn0004870	FBgn0004870	bric a brac 1	bab1
705	gene704	LOC408600	408600	408600	nucleobindin-2-like	0.24123	0.625362	0.0977458	0.894066	0.338583	0.431654	0.175802	0.760269	0.170149	0.774847	0.261378	0.593525	0.333723	0.44289	0.273857	0.567991	0.0118386	0.989019	-0.296652	0.505069	0.0106397	0.990005	-0.169608	0.767942	protein_coding	GB40868	NC_007070.3:11550413-11555711	XP_392142.3	XM_392142.5	PREDICTED: nucleobindin-2-like [Apis mellifera]	XM_392142.5	nucleobindin-2-like	XP_392142.3	XM_392142.5	FBpp0074937	2e-123	XP_392142.3	2e-123	IS reciprocal best hit	NUCB1	FBgn0052190	FBgn0052190	NUCB1	NUCB1
706	gene705	LOC725278	725278	725278	uncharacterized LOC725278	0.0449689	0.97807	-1.14443	0.16257	0.0761065	0.962875	0.388514	0.680674	2.11369	0.0987317	2.83002	0.0384934	N/A	N/A	N/A	N/A	N/A	N/A	N/A	N/A	N/A	N/A	N/A	N/A	protein_coding		NC_007070.3:11651706-11652877	XP_001121146.2	XM_001121146.3	PREDICTED: protein bric-a-brac 2-like, partial [Apis mellifera]	XM_001121146.3	uncharacterized LOC725278	XP_001121146.2	XM_001121146.3	FBpp0305469	1e-65	XP_001121146.2	1e-65	IS reciprocal best hit	bab2	FBgn0025525	FBgn0025525	bric a brac 2	bab2
[truncated: 12,886 more rows]
[truncated: 14 more columns]

## Sheet: Table S6
Table S6. Honey bee immune genes. The Apis mellifera genome encodes major members of insect immune pathways including the genes listed by name, pathway, and accession number below. Highlighted text indicates genes significantly differentially expressed in virus-infected and/or dsRNA-treated honey bees as compared to mock-infected bees from the same time point.
[truncated: 221 more rows]

[truncated: 10 more sheets: Table S7, Table S8, Table S9, Table S10, Table S11, Table S12, Table S13, Table S14, Table S15, Table S16]
